# Supplementary material for: Combined full-length transcriptomic and metabolomic analysis reveals the regulatory mechanisms of adaptation to salt stress in asparagus
Source: Front Plant Sci. 2022 Oct 27;13:1050840. doi: 10.3389/fpls.2022.1050840 (PMC9648818; doi:10.3389/fpls.2022.1050840)
Supplement: Supplementary file 1 [file DataSheet_1.zip]

Archive with 8 entries (8 files):
- Supplementary Table 1.xlsx
- Supplementary Table 2.xlsx
- Supplementary Table 3.xlsx
- Supplementary Table 4.xlsx
- Supplementary Table 5.xlsx
- Supplementary Table 6.xlsx
- Supplementary Table 7.xlsx
- Supplementary Figure 1.docx
