# Supplementary material for: Combined full-length transcriptomic and metabolomic analysis reveals the regulatory mechanisms of adaptation to salt stress in asparagus
Source: Front Plant Sci. 2022 Oct 27;13:1050840. doi: 10.3389/fpls.2022.1050840 (PMC9648818; doi:10.3389/fpls.2022.1050840)
Supplement: Supplementary file 1 [file DataSheet_1.zip › Supplementary Table 1.xlsx]

## Sheet: Sheet1
Supplementary Table 1. qRT-PCR primers used in this study.
Transcript ID	Sequence (5'-3')	Product (bp)	Transcript
gene7020	AACCAAAAGAATGGCACGGC	156	Calcium-transporting ATPase 3
	CGATGCACAGACCGAACAAC
gene18820	AGGGTTTGATTCGAGCTGGG	197	Potassium channel KOR1
	AGCCATTTCGTCATGTCCGT
gene7886	GGGATCGAGAGCGGAATCAC	154	Protein NRT1/ PTR FAMILY 2.13 NPF
	TCAGCCAGAACGCTGACATT
gene16196	CCATGCCAAGTTTGCCGAAA	181	Callose synthase 7
	CGGTGCAAACAACCATGAGG
gene21569	GCTCGCTCGACGAAGTCATA	186	Tubulin
	TGATAGCCGGAGTTGTTCCG
gene12054	TTACGCGCTGAAGGGGATTT	192	Probable aquaporin NIP5-1
	AGCATGACAGTAGCCCCAAC
gene2190	AAGCTTGAGCTTAGGCTGGG	181	Auxin-responsive protein IAA18
	GAGCGGTAGCGGTTCTAGTC
gene6156	TCTCCCTATGGGTGCTCCTC	194	Cation/H+ antiporter 19
	CAACGCGTGGATGCCTATTG
gene28100	GGGAGCTGGTGGTCATCAAG	189	Plasma membrane ATPase
	GCTCATGCAACGAAAACCCA
