# Supplementary material for: Combined full-length transcriptomic and metabolomic analysis reveals the regulatory mechanisms of adaptation to salt stress in asparagus
Source: Front Plant Sci. 2022 Oct 27;13:1050840. doi: 10.3389/fpls.2022.1050840 (PMC9648818; doi:10.3389/fpls.2022.1050840)
Supplement: Supplementary file 1 [file DataSheet_1.zip › Supplementary Table 2.xlsx]

## Sheet: Sheet1
Supplementary Table 2. Summary of RNA-Seq data generated from the asparagus genome.
Sample ID	Number of clean reads	Number of full-length reads	Full-Length Percentage (FL%)
jx1502_control-1	3703008	2870890	0.7753
jx1502_control-2	2854891	2247162	0.7871
jx1502_control-3	3309990	2548543	0.77
gold crown_control-1	4658752	3681744	0.7903
gold crown_control-2	3583355	2830899	0.79
gold crown_control-3	3082454	2477853	0.8039
jx1502_salt-1	5074634	4035087	0.7951
jx1502_salt-2	5030650	3945245	0.7842
jx1502_salt-3	2550385	1993740	0.7817
gold crown_salt-1	2565169	2002039	0.7805
gold crown_salt-2	3022842	2358656	0.7803
gold crown_salt-3	3087661	2401631	0.7778
Total	42523791	33393489	0.7847
