# Supplementary material for: Combined full-length transcriptomic and metabolomic analysis reveals the regulatory mechanisms of adaptation to salt stress in asparagus
Source: Front Plant Sci. 2022 Oct 27;13:1050840. doi: 10.3389/fpls.2022.1050840 (PMC9648818; doi:10.3389/fpls.2022.1050840)
Supplement: Supplementary file 1 [file DataSheet_1.zip › Supplementary Table 3.xlsx]

## Sheet: Sheet1
Supplementary Table 3. Salt responsive expression patterns of selected DEGs in jx1502 and gold crown.
Functional category	Gene	#ID	Gene description	Jx1502			Gold crown
				P value	log2FC	Regulated	P value	log2FC	Regulated						下
Genes related to ion homeostasis	Calcium-transporting ATPase (ECA)	gene7020	Calcium-transporting ATPase 3	0.0375853	1.33745	up	2.29569e-06	-1.79148	down						32
		gene1904	Calcium-transporting ATPase 1	0.137568	0.961232	normal	7.28893e-06	-1.58202	down
		gene3782	Calcium-transporting ATPase 1	0.379491	0.669116	normal	0.0175978	-1.18793	down
	Cation/calcium exchanger (CCX)	gene6755	Cation/calcium exchanger 3	0.535679	0.48592	normal	0.0594158	-1.00126	down
	Annexin D3 (ANN3)	gene13377	Annexin D3	0.98285	0.038777	normal	0.0041295	1.31986	up
	Calcium-dependent protein kinase (CDPK)	gene6672	Calcium-dependent protein kinase 1	0.051973	1.11527	up	0.593943	-0.414902	normal
		ONT.16992	Calcium-dependent protein kinase 8	0.802377	0.29597	normal	0.0118174	1.09833	up
		ONT.4520	Calcium-dependent protein kinase 28	0.414756	0.588849	normal	1.70298e-06	1.90848	up
	Calmodulin (CAM)	gene25316	Calmodulin	0.0739215	-1.06432	down	0.869603	-0.16762	normal
		gene22992	Calmodulin	0.306749	-0.490199	normal	0.0258353	-1.02039	down
	Calcineurin B-like protein (CBL)	gene15299	Calcineurin B-like protein 7	3.384e-06	-1.63147	down	0.960557	-0.0583035	normal
		gene9404	Calcineurin B-like protein 9	0.454955	0.533535	normal	0.00197281	-1.06387	down
	Calcium-binding protein (CML)	gene13920	Putative calcium-binding protein CML19	0.851015	-0.203516	normal	0.0530024	1.25943	up
		gene14892	Probable calcium-binding protein CML31	0.739733	-0.344044	normal	0.0101589	1.37886	up
		gene23016	Putative calcium-binding protein CML19	0.428653	-0.703002	normal	0.0829823	1.43016	up
		gene26390	Probable calcium-binding protein CML49	0.546329	-0.395924	normal	0.0554665	-1.02063	down
		gene3638	Probable calcium-binding protein CML21	0.116211	-1.14648	down	0.773402	-0.371294	normal
	CBL-interacting protein kinase（CIPK）	gene29038	CBL-interacting serine/threonine-protein kinase 9	0.562609	0.372207	normal	0.0478366	1.00693	up
	Proton pump	gene28100	Plasma membrane ATPase	0.755249	0.291226	normal	0.0122854	1.34555	up
		gene23974	V-type proton ATPase subunit C	0.833569	0.161634	normal	0.0032242	1.01474	up
		gene15812	Plasma membrane ATPase	0.264495	-0.524177	normal	5.45428e-06	-1.3983	down
		gene22210	ATPase 11, plasma membrane-type	0.196886	0.780793	normal	2.13682e-08	-1.42231	down
		gene23744	V-type proton ATPase subunit F	0.0367947	-1.04065	down	0.498949	-0.315761	normal
		gene9981	Pyrophosphate-energized membrane proton pump 3	0.0743653	1.06695	up	6.73119e-18	-2.39044	down
		gene19484	Soluble inorganic pyrophosphatase	0.000206989	-1.32739	down	0.00172568	-1.04762	down
		ONT.11045	Soluble inorganic pyrophosphatase 4	0.873693	-0.181022	normal	0.0725484	-1.01742	down
		gene25068	Pyrophosphate-energized vacuolar membrane proton pump	0.167276	0.864293	normal	3.76068e-05	-1.24029	down
	Cation/H+ antiporter (CHX)	gene6156	Cation/H+ antiporter 19	0.0258124	1.13185	up	0.9475	-0.0785419	normal
	Chloride channel (CLC)	ONT.9537	Putative chloride channel-like protein CLC-g	0.0213743	1.60686	up	--	--	--
	Potassium channel (KOR)	gene18820	Potassium channel KOR1	0.247791	0.946923	normal	0.00729514	-1.55175	down
	Potassium transporter (HAK)	gene7500	Potassium transporter 7	0.0984273	0.972342	normal	0.064494	-1.01149	down
	Aquaporin	gene12054	Probable aquaporin NIP5-1	0.320598	0.751894	normal	2.22908e-13	-1.91455	down
		gene23764	Probable aquaporin TIP2-1	0.719063	-0.316899	normal	1.04776e-06	-1.50009	down
		gene3819	Probable aquaporin PIP1-4	0.727271	0.298535	normal	0.00270595	-1.25577	down
		gene904	Aquaporin PIP2-4 GN=PIP2-4	0.268584	-0.747983	normal	2.25808e-07	-1.45779	down
		gene932	Probable aquaporin PIP1-2	0.774919	-0.215569	normal	1.12313e-06	-1.28345	down
		gene9675	Probable aquaporin PIP2-3	0.983541	0.0340334	normal	2.76562e-14	-2.39121	down
		gene18926	Probable aquaporin TIP2-2	0.000688354	-1.21574	down	0.160627	-0.781891	normal
	ABC transporter	gene26350	Pleiotropic drug resistance protein 3	0.00316016	1.78255	up	4.54292e-06	-2.4487	down
		gene26301	Pleiotropic drug resistance protein 3	0.0267837	1.02976	up	0.181737	-0.731381	normal
		gene29046	ABC transporter G family member 14	0.0571252	1.06764	up	0.471534	0.438277	normal
		gene5642	ABC transporter A family member 1	0.0912201	1.14501	up	0.795662	-0.263221	normal
		gene9928	ABC transporter C family member 5	0.0253062	1.22505	up	0.263429	-0.669968	normal
		gene13366	ABC transporter G family member 23	0.927115	-0.128743	normal	0.0741707	1.19563	up
		gene18313	ABC transporter G family member 40	0.722579	0.389491	normal	0.0562923	1.09384	up
		ONT.17464	ABC transporter B family member 1	0.948355	-0.109349	normal	0.0325748	-1.39759	down
		gene11619	ABC transporter C family member 9	0.984256	0.0355351	normal	6.53845e-05	-1.66049	down
		gene11622	ABC transporter C family member 9	0.337126	0.664986	normal	0.000397854	-1.44725	down
		gene13539	ABC transporter I family member 20	0.90241	-0.128435	normal	0.00114398	-1.18696	down
		gene17939	ABC transporter C family member 10	0.995123	0.00891667	normal	0.000253579	-1.8728	down
		gene2113	ABC transporter G family member 39	0.87424	-0.217481	normal	0.0280702	-1.62088	down
		gene24168	ABC transporter G family member 40	0.130557	0.717398	normal	0.00840982	-1.05891	down
		gene28862	ABC transporter B family member 2	0.862054	0.252792	normal	0.00590661	-1.90727	down
		gene29984	ABC transporter G family member 11	0.539505	0.449167	normal	0.00970572	-1.19231	down
Genes related to nutrient absorption	Protein NRT1/ PTR FAMILY （NPF）	gene7886	Protein NRT1/ PTR FAMILY 2.13 NPF	0.0167566	1.12375	up	8.02467e-08	-1.68089	down						13
	High-affinity nitrate transporter （NRT）	gene21215	High-affinity nitrate transporter 2.2	0.877914	0.178805	normal	2.41608e-06	-2.25199	down
	Ammonium transporter （AMT）	gene25253	Ammonium transporter 3 member 1	0.520933	0.570786	normal	1.12029e-05	-2.11418	down
	Phosphate transporter （PHT）	gene27364	Phosphate transporter 4;7	0.478627	0.54801	normal	0.023884	-1.26337	down
	Magnesium transporter （MRS2, NIPA）	gene17793	Magnesium transporter MRS2-F	0.8522	0.236115	normal	0.000366792	1.57629	up
		gene17803	Magnesium transporter MRS2-F	0.880009	0.197641	normal	0.00608856	1.33476	up
		gene8502	Magnesium transporter MRS2-5	0.0910928	0.937203	normal	0.000140813	-1.4543	down
		gene15354	Probable magnesium transporter NIPA9	0.379586	0.596623	normal	0.000451155	-1.48689	down
	Zn2+, Fe2+, Mn2+ transporter (ZIP)	gene2385	Zinc transporter 4	0.424351	-0.460182	normal	0.00255295	-1.02639	down
		gene4123	Zinc transporter 5	0.599692	-0.574153	normal	2.61164e-05	-2.40996	down
		gene9062	Zinc transporter 3	0.964424	-0.0839857	normal	5.80446e-05	-2.41952	down
		gene24502	Zinc transporter, putative	0.346655	0.785223	normal	0.00951584	1.67392	up
		gene4120	Zinc transporter 5	0.115864	-1.22926	down	0.57203	-0.507425	normal
	Copper transporter （COPT）	gene7405	Copper transporter 1	0.505348	-0.363671	normal	1.90745e-13	-2.77946	down
	Copper transport protein （CCH）	ONT.15367	Copper transport protein CCH	0.934729	-0.10878	normal	4.86447e-06	-1.77603	down
		gene27158	Copper transport protein CCH	0.965364	-0.0525636	normal	5.98692e-05	-1.53133	down
	Copper-transporting ATPase (HMA, RNA)	gene16481	Probable copper-transporting ATPase HMA5	0.839174	-0.199488	normal	0.00564002	-1.05845	down
		gene17254	Copper-transporting ATPase RAN1	0.603936	0.369111	normal	0.00123637	-1.22533	down
Genes related to plant hormone signal transduction	Auxin transport protein BIG	gene31479	Auxin transport protein BIG	0.0532233	1.07016	up	0.69324	-0.308801	normal						2	14
	Elongator complex protein （ELP）	gene19494	Elongator complex protein 1	0.0154698	1.51207	up	0.386886	-0.677182	normal
	Auxin transporter-like protein （AUX）	gene27121	Auxin transporter-like protein 1	0.346655	0.475199	normal	0.0192709	-1.0474	down
	Auxin efflux carrier component 5c (PIN5C)	ONT.16637	Probable auxin efflux carrier component 5c	0.884924	0.153384	normal	0.00716827	-1.29962	down
	ABC transporter B family member (ABCB)	ONT.17464	ABC transporter B family member 1	0.948355	-0.109349	normal	0.0325748	-1.39759	down
		gene28862	ABC transporter B family member 2	0.862054	0.252792	normal	0.00590661	-1.90727	down
	Auxin-responsive protein SAUR	ONT.12286	auxin-responsive protein SAUR68-like	0.0347401	1.08582	up	0.910397	0.124174	normal
		ONT.13084	auxin-induced protein 6B-like	0.950135	0.114918	normal	0.0222881	1.72003	up
		ONT.4070	Auxin-responsive protein SAUR71	0.120503	-1.08628	down	0.543491	-0.643047	normal
		ONT.12279	auxin-responsive protein SAUR68-like	--	--	--	0.0041817	-2.03539	down
	Indole-3-acetic acid-amido synthetase (GH3)	gene358	Probable indole-3-acetic acid-amido synthetase GH3.5	0.0220897	1.19857	up	0.60463	0.484727	normal
	Auxin-induced protein/Auxin-responsive protein (AUX/IAA)	gene19153	Auxin-induced protein 22D	0.00185954	-1.95355	down	0.960261	0.0877298	normal
		gene22572	Auxin-induced protein 22D	0.356125	0.848191	normal	0.000290954	-2.20426	down
		gene6874	Auxin-responsive protein IAA30	0.909952	0.133795	normal	0.00799144	-1.4711	down
		gene9447	Auxin-responsive protein IAA1	0.59207	0.485917	normal	8.97223e-05	-1.21885	down
		gene2190	Auxin-responsive protein IAA18	0.81899	-0.193349	normal	6.54841e-07	1.47088	up
	Auxin response factor (ARF)	gene16367	Auxin response factor 15	0.59337	0.447985	normal	0.0248419	-1.23793	down
	Abscisic acid receptor (PYL)	gene19866	Abscisic acid receptor PYL5	0.000333729	-1.47518	down	0.148229	-0.945147	normal
	Protein phosphatase 2C (PP2C)	gene11713	probable protein phosphatase 2C 30	0.00805219	1.17598	up	0.886671	-0.126485	normal
		gene363	probable protein phosphatase 2C 8	0.00423457	1.59095	up	0.887116	-0.142182	normal
		ONT.10974	probable protein phosphatase 2C 24	0.76851	-0.210313	normal	1.0085e-13	-1.97827	down
		ONT.2337	probable protein phosphatase 2C 9	0.677829	0.329736	normal	2.99934e-18	-2.90744	down
		gene2322	probable protein phosphatase 2C 50	0.00292797	0.916661	normal	0.0016848	-1.0192	down
		gene3875	probable protein phosphatase 2C 68	0.139741	-0.65638	normal	9.01543e-06	-1.81922	down
	Snf1-related kinase 2 (SnRK2)-type kinase	gene23817	Serine/threonine-protein kinase SPAK3	3.84215e-11	2.27457	up	0.0305074	0.923533	normal
		gene12882	Serine/threonine-protein kinase SPAK3	0.0131886	-1.19867	down	0.000464878	-1.21656	down
	ABA responsive element binding factor (ABF)	gene25686	ABA responsive element binding factor	0.000935754	1.26948	up	0.0187441	-0.828468	normal
Genes related to cell cycle	Cyclin-dependent kinase（CDK）	gene12575	Cyclin-dependent kinase 12/13	0.0919485	1.03407	up	0.0263344	-1.15476	down
		gene26730	Cyclin-dependent kinase B1-1	0.633994	0.466002	normal	0.00381673	-1.43826	down
		gene21165	Cyclin-dependent kinase D-1	0.694083	-0.321977	normal	0.0427083	1.10858	up
	Transcription factor E2FA	gene30391	Transcription factor E2FA	0.000856886	1.36635	up	0.000388371	-1.46747	down
	Cell division cycle protein （CDC）	gene21213	Cell division cycle protein 48 homolog	0.0691123	0.978102	normal	7.10675e-10	-1.64054	down
	Cyclin （CYC）	gene28986	Cyclin-B2-2	0.52341	-0.595254	normal	0.00707873	1.3385	up
Genes related to cell cytoskeleton	Tubulin	gene21569	gamma-tubulin complex component 5-like	0.010187	1.27022	up	0.00765045	-1.08757	down
		gene10710	Tubulin beta-8 chain	8.52611e-05	-1.45646	down	0.000384581	-1.05207	down
		gene10711	Tubulin beta-8 chain	1.20663e-05	-1.21818	down	0.195518	-0.479265	normal
		ONT.4667	Tubulin alpha-6 chain	0.823864	-0.193529	normal	0.0116101	-1.01528	down
		gene22491	Tubulin alpha	0.290728	-0.550478	normal	0.000586073	-1.11185	down
		gene7043	Tubulin alpha chain	0.833569	-0.225425	normal	0.00397999	-1.06786	down
	Actin-depolymerizing factor （ADF）	gene13741	Actin-depolymerizing factor 4	0.522523	0.428439	normal	0.00038517	-1.21062	down
	Microtubule associated protein （MAP）	gene12898	65-kDa microtubule-associated protein 3	0.0974125	1.09807	up	0.225332	-0.87844	normal
		gene19121	187-kDa microtubule-associated protein AIR9	0.0257202	1.31716	up	5.63894e-06	-1.62131	down
		gene26218	Microtubule-associated protein 70-2	0.775668	0.251765	normal	0.00765045	-1.25667	down
		gene17061	Microtubule-associated protein TORTIFOLIA1	0.838561	0.292536	normal	0.0278148	1.60962	up
	Protein PIR	gene9945	Protein PIR	0.000658128	1.3767	up	0.981091	0.0330184	normal
		gene9967	Protein PIR	0.000535609	1.30098	up	0.656214	-0.368731	normal
	T-complex protein （CCT）	gene1648	T-complex protein 1 subunit eta	0.024036	1.28684	up	0.766254	-0.245446	normal
Genes related cell wall organization	Glycosyltransferase-like KOBITO （ELD）	gene15287	Glycosyltransferase-like KOBITO	0.00516994	1.42114	up	9.48999e-09	-1.84308	down
	Callose synthase (CALS)	gene16196	Callose synthase 7	0.000533646	1.88828	up	0.000158076	-1.82944	down
	Thermospermine synthase ACAULIS5 （ACL）	gene17606	Thermospermine synthase ACAULIS5	0.0506183	1.07991	up	0.255612	0.4848	normal
	Expansin （EXP）	gene29108	Expansin-like B1	0.022609	1.61853	up	--	--	--
		gene13975	Expansin-A4	0.434397	-0.655608	normal	0.0256167	-1.33139	down
	Xyloglucan endotransglucosylase/hydrolase （XTH）	ONT.6909	Xyloglucan endotransglucosylase/hydrolase 2	0.842219	-0.225035	normal	0.0559687	1.25929	up
	UDP-arabinopyranose mutase （RGP）	gene26591	UDP-arabinopyranose mutase 1	0.0651504	0.750254	normal	0.00855543	1.15384	up
	Pectinesterase （PME）	gene22936	Pectinesterase 31	0.965364	-0.0449141	normal	0.000971633	1.1298	up
	Pectinesterase PPE8B	gene17471	Pectinesterase PPE8B	--	--	--	0.00214366	-2.20316	down
	MAPK	Asparagus_officinalis_newGene_22809	Mitogen-activated protein kinase kinase 4	0.00826754	1.65745	up	0.00370335	1.26035	up
		gene22295	Mitogen-activated protein kinase kinase kinase YODA-like isoform X1	0.0036187	1.14462	up	0.0119203	0.932066	normal
		gene26635	Mitogen-activated protein kinase 15	0.48764	-0.3344	normal	1.12959e-08	-1.41557	down
		gene31353	Mitogen-activated protein kinase 9-like	0.0654407	-0.673704	normal	3.95692e-11	-1.63789	down
		gene432	Mitogen-activated protein kinase 9	0.0223801	1.12265	normal	0.00217736	1.18971	up
		gene5460	Mitogen-activated protein kinase 15	0.0669144	-0.684385	normal	7.10416e-08	-1.37551	down
		gene8006	Mitogen-activated protein kinase kinase 9-like	1.0696e-09	1.99393	up	0.623759	0.254553	normal
	ABC transporters	Asparagus_officinalis_newGene_20754	ABC transporter C family member 3	0.0693846	0.654907	normal	0.000493468	0.910358	normal
		Asparagus_officinalis_newGene_25787	ABC transporter G family member 11	0.0118485	-1.2835	normal	2.86491e-07	-2.46168	down
		Asparagus_officinalis_newGene_3371	ABC transporter G family member 53	0.88606	0.169187	normal	0.00246202	-1.66582	down
		Asparagus_officinalis_newGene_3372	ABC transporter G family member 44	0.740674	0.192051	normal	4.14702e-08	-1.52117	down
		Asparagus_officinalis_newGene_665	ABC transporter G family member 15	0.849149	-0.172335	normal	0.000193553	-1.6377	down
		gene13539	ABC transporter I family member 20	0.389849	-0.422653	normal	6.93123e-05	1.06526	up
		gene14963	ABC transporter G family member 22	0.352851	0.428215	normal	9.15137e-15	2.21318	up
		gene15057	ABC transporter C family member 13	0.583923	0.303916	normal	2.53235e-05	1.13689	up
		gene16017	ABC transporter B family member 8	0.251187	0.510975	normal	4.94743e-05	-1.56931	down
		gene16609	ATP-binding cassette, subfamily B (MDR/TAP), member 1	7.0217e-05	1.56031	up	0.00435957	1.15135	up
		gene17357	ABC transporter I family member 1	0.784301	0.265333	normal	2.6022e-05	-2.28481	down
		gene17936	ABC transporter C family member 10	0.0037271	1.5312	up	9.9545e-07	1.23811	up
		gene17939	ABC transporter C family member 10	0.299978	-0.618663	normal	0.588269	-0.257323	normal
		gene19183	ABC transporter B family member 25	0.979602	0.0279059	normal	6.50226e-08	1.3916	up
		gene19585	ABC transporter G family member 20	0.947347	-0.0422211	normal	0.000337294	0.934888	normal
		gene2021	ABC-2 type transporter	0.00318433	1.88794	up	6.84716e-26	2.78596	up
		gene2023	ABC-2 type transporter	0.964517	-0.0261864	normal	6.21598e-10	-2.05982	down
		gene20250	ABC transporter C family member 14	0.873938	-0.130521	normal	7.86377e-07	1.65152	up
		gene20444	ABC transporter B family member 21	6.3985e-05	-1.20678	down	0.00217736	-0.797893	normal
		gene2113	ABC-2 type transporter	0.0134075	3.77851	normal	5.92284e-16	2.43303	up
		gene21208	ABC transporter F family member 1	0.577672	0.373879	normal	0.00240946	1.08917	up
		gene22009	ABC transporter C family member 3	0.401747	0.573016	normal	0.117446	0.718912	normal
		gene23694	ABC transporter B family member 14	0.43013	0.722884	normal	0.00961566	1.32112	up
		gene24067	ABC transporter A family member 2	0.00312501	1.13627	up	0.0178275	0.874123	normal
		gene24068	ABC transporter A family member 7	0.924648	0.185395	normal	0.00905755	-2.08881	down
		gene2486	ABC transporter C family member 3	0.200093	0.627838	normal	0.0119415	0.853248	normal
		gene25157	ABC transporter F family member 5	0.252577	-0.524902	normal	2.53193e-16	2.93523	up
		gene27537	ABC transporter C family member 3	0.0020337	2.498	up	0.0143014	3.10614	normal
		gene28862	ABC transporter B family member 2	0.347477	-0.493111	normal	0.000883693	-1.04417	down
		gene30435	ABC-2 type transporter	0.0413674	1.3599	normal	0.184527	0.848318	normal
		gene30575	ABC transporter C family member 5	0.000776132	-1.20587	down	0.0398099	-0.674416	normal
		gene3093	ABC transporter B family member 11	0.913253	-0.136271	normal	0.0560796	-1.03923	normal
		gene31034	ABC transporter B family member 25	0.518352	-0.33021	normal	5.02372e-08	-1.37645	down
		gene31194	ABC transporter G family member 39	0.0437756	-0.890599	normal	9.66943e-07	-2.19011	down
		gene32129	ABC transporter C family member 3	--	--	--	0.0406636	1.93187	normal
		gene3499	ABC transporter G family member 22	0.358992	-0.434177	normal	0.47581	-0.241928	normal
		gene3783	ABC transporter G family member 31	0.577143	0.613452	normal	0.000420331	1.78152	up
		gene3968	ABC transporter B family member 20	6.46842e-05	1.68563	up	0.0703267	0.877269	normal
		gene4567	ABC transporter G family member 25	0.70552	0.353239	normal	0.00306733	1.5996	up
		gene5634	ABC transporter G family member 15	0.291284	0.877442	normal	3.21921e-10	1.71941	up
		gene5967	ABC transporter C family member 14	1.51842e-08	1.64061	up	0.532633	0.256222	normal
		gene5968	ABC transporter C family member 14	4.44619e-09	1.81274	up	0.104346	0.46207	normal
		gene6269	ABC transporter B family member 19	0.0020816	1.42764	up	0.999222	0.00082687	normal
		gene6499	ABC transporter G family member 11	0.380852	-0.848518	normal	0.00452482	-1.87804	down
		gene6516	ABC transporter G family member 11	6.23403e-14	-4.0374	down	0.72528	-0.205177	normal
		gene8649	ABC transporter G family member 9	0.000357949	2.06417	up	7.27437e-09	2.62964	up
		gene9928	ABC transporter C family member 5	0.638703	-0.260809	normal	2.39104e-09	-1.50613	down
	DEGs related to Na+ transport	gene14622	Sodium/hydrogen exchanger 4	0.321655	-0.979529	normal	0.0300113	-1.52524	normal
		gene20866	Sodium/hydrogen exchanger 2	0.0074488	-0.919711	normal	1.88967e-09	-1.83527	down
		gene7610	Sodium/hydrogen exchanger 7	0.000311032	1.10663	up	0.305262	0.309202	normal
		gene17040	Sodium transporter HKT1	0.00153429	1.25624	up	0.00593685	1.68362	up
	DEGs related to K+ transport	gene15648	Potassium transporter 23 isoform X1	0.025173	-0.767055	normal	0.000128735	-0.979187	normal
		gene15659	Potassium transporter 10-like	0.00372687	0.925611	normal	3.60454e-08	1.35869	up
		gene19715	Potassium transporter 1-like	0.0967311	0.823973	normal	0.00727556	-1.36517	down
		gene19918	Potassium transporter 9	0.0503055	-1.07755	normal	3.53872e-14	-2.95031	down
		gene25855	Potassium transporter 11	0.348632	-0.418455	normal	6.98335e-06	1.15032	up
		gene26188	Potassium transporter 17 isoform X1	0.473437	1.34025	normal	6.72456e-13	2.99784	up
		gene28568	Potassium transporter 5	0.0783555	1.23688	normal	0.0337452	1.05204	normal
		gene31321	Potassium transporter 7	0.0400381	0.72708	normal	0.0550606	0.528312	normal
		gene4169	Potassium transporter 8 isoform X2	0.0790949	-0.64158	normal	4.60219e-11	1.67744	up
		gene7500	Potassium transporter 7-like isoform X1	0.779008	0.186593	normal	2.34396e-05	1.12589	up
		gene12356	K(+) efflux antiporter 4-like isoform X1	0.949207	-0.07601	normal	0.00814949	-1.23303	down
		gene19077	K(+) efflux antiporter 3, chloroplastic-like isoform X1	0.8887	0.110334	normal	0.00247395	0.847365	normal
		gene2558	Potassium channel KAT3 isoform X4	0.00436231	1.22537	up	0.0741551	0.668779	normal
		gene27601	Potassium channel KOR2-like	0.332145	-0.68772	normal	3.8424e-22	2.58493	up
		gene7632	Inward rectifying potassium channel	4.66634e-05	1.46763	up	0.0194639	0.864967	normal
		gene789	Voltage-gated potassium channel subunit beta	0.935315	0.0658184	normal	4.7043e-06	1.27207	up
		gene12512	Potassium channel AKT2	0.342963	0.417591	normal	9.06564e-08	1.34887	up
	Aquaporins	gene12054	Aquaporin NIP5-1	4.6626e-05	-1.64838	down	0.901959	0.0513516	normal
		gene18926	Aquaporin TIP2-2	0.116106	1.29662	normal	0.000938451	1.67573	up
		gene21849	Aquaporin PIP2-7	0.761709	-0.364995	normal	0.00041003	-2.45917	down
		gene23764	Aquaporin TIP2-1	0.679051	0.252309	normal	3.95094e-07	1.38191	up
		gene29326	Aquaporin SIP1-2	0.330049	-0.425794	normal	4.44785e-17	-2.13878	down
		gene30540	Aquaporin TIP1-1	0.487721	-1.11373	normal	6.84697e-05	-4.17834	down
		gene32089	Aquaporin NIP2-1	--	--	--	0.000183648	2.35949	up
		gene3818	Aquaporin PIP1-4	0.00178681	1.00464	up	0.422907	0.691661	normal
		gene3819	Aquaporin PIP1-4	0.000125741	1.17421	up	3.83014e-08	1.37916	up
		gene6228	Aquaporin NIP2-1	0.847356	0.246938	normal	2.90616e-08	2.19513	up
		gene904	Aquaporin PIP2-4	0.000432045	1.19336	up	1.72813e-05	1.17812	up
		gene932	Aquaporin PIP1-2	0.0894541	1.23249	normal	9.67608e-05	1.26715	up
		gene9673	Aquaporin PIP2-2	0.31595	0.448962	normal	1.30547e-13	2.04469	up
		gene9675	Aquaporin PIP2-3	0.0322312	2.3146	normal	6.88292e-07	1.85314	up
	Proton pumps	Asparagus_officinalis_newGene_23294	V-type proton ATPase catalytic subunit A (Fragment)	0.611507	-0.906486	normal	0.00510304	-4.72157	down
		gene10072	V-type proton ATPase 16 kDa proteolipid subunit	0.527407	0.32826	normal	8.14387e-05	1.06526	up
		gene13325	V-type proton ATPase catalytic subunit A	0.291284	-0.453412	normal	2.62631e-06	-1.19284	down
		gene14012	V-type proton ATPase subunit E	0.208242	0.511434	normal	6.6992e-08	1.36594	up
		gene18030	V-type proton ATPase subunit d2	0.25807	0.486494	normal	0.000130786	1.02913	up
		gene21031	V-type proton ATPase catalytic subunit A	0.656226	-0.310369	normal	0.0014629	-1.33875	down
		gene2125	V-type proton ATPase subunit	0.548101	0.30889	normal	4.45208e-05	1.03853	up
		gene21539	V-type proton ATPase subunit F	0.72255	-0.258882	normal	3.96874e-12	1.74914	up
		gene26096	V-type proton ATPase catalytic subunit A (Fragment)	0.801778	-0.344971	normal	0.00178727	-2.19068	down
		gene345	V-type proton ATPase subunit E	0.0121924	0.840696	normal	1.66769e-06	1.21793	up
		gene9481	V-type proton ATPase catalytic subunit A	0.516308	-0.408218	normal	0.00491932	-0.895049	normal
		gene8378	Plasma membrane ATPase 1 isoform X2	0.111425	0.606088	normal	0.000412015	0.913239	normal
		gene15812	Plasma membrane ATPase-like	0.000192962	2.31613	up	5.03878e-09	2.11588	up
		gene14343	F-type H+-transporting ATPase subunit g	0.630617	0.276202	normal	9.16751e-05	1.06073	up
		gene18534	ATPase 10, plasma membrane-type-like isoform X2	0.806592	0.20119	normal	0.00067493	-1.40126	down
		gene25047	Plasma membrane ATPase	0.0338347	-1.62222	normal	0.00109638	-2.22634	down
		gene2870	ATP synthase subunit O, mitochondrial-like	0.995101	0.00878114	normal	8.23374e-05	1.05009	up
		Asparagus_officinalis_newGene_27809	Soluble inorganic pyrophosphatase	0.693232	0.23327	normal	5.63844e-15	2.02689	up
		gene16320	Inorganic pyrophosphatase 2-like	0.0644514	0.941923	normal	9.30136e-28	6.33218	up
		gene17845	Soluble inorganic pyrophosphatase	0.267468	0.458888	normal	3.67604e-06	1.16336	up
		gene19484	Soluble inorganic pyrophosphatase-like	7.40497e-05	1.19672	up	3.49469e-10	1.55413	up
		gene2080	Inorganic pyrophosphatase 1-like	0.305895	-1.05189	normal	0.0123065	1.91334	normal
		gene316	Inorganic pyrophosphatase 2-like	0.688695	-0.27249	normal	1.3639e-05	1.97206	up
		gene4646	Soluble inorganic pyrophosphatase isoform X1	0.108266	0.747644	normal	2.08469e-07	1.55148	up
	Others	gene13599	Cation/H(+) antiporter 19-like	0.0288791	-1.76867	normal	1.6979e-05	-3.04467	down
		gene23381	Cation/H(+) antiporter 15-like	0.00575356	1.98695	up	0.00202033	1.92838	up
		gene3957	Cation/H(+) antiporter 20	0.884269	-0.212773	normal	0.00220902	1.51433	up
		gene15022	Cation/calcium exchanger 1-like	0.315561	-0.820843	normal	0.00228026	-1.73206	down
		gene12469	Guard cell S-type anion channel SLAC1-like	0.819986	-0.285068	normal	1.01987e-06	1.86463	up
		gene116	Anion transporter 6, chloroplastic	0.297364	0.454456	normal	6.32005e-29	2.89977	up
		gene21453	Anion transporter 4, chloroplastic isoform X1	0.99566	0.012961	normal	1.66479e-06	1.32205	up
		gene31400	Anion transporter 2, chloroplastic	9.32944e-09	-1.87663	down	0.230415	-0.353496	normal
		gene1519	S-type anion channel SLAH2-like isoform X1	0.00263747	1.17766	up	0.00032991	1.23049	up
		gene27538	Chloride channel protein CLC-c-like	0.909523	-0.0855236	normal	1.74456e-05	1.11499	up
		Asparagus_officinalis_newGene_25079	S-type anion channel SLAH3	4.03101e-65	5.45547	up	0.67711	0.426198	normal
Genes related to ROS scavenging	GPX pathway	gene10729	Glutathione peroxidase	0.248631	0.539354	normal	0.000739186	1.00655	up
		gene27631	Glutathione peroxidase 2	0.00104983	1.13011	up	0.000441577	0.954616	normal
		gene30311	Glutathione peroxidase	0.354823	-0.433983	normal	0.00158988	-1.08954	down
		gene13752	Peroxidase	0.322466	1.34753	normal	1.21328e-06	2.40599	up
		gene17369	Peroxidase 3-like	0.859528	0.211806	normal	0.00300238	-1.39867	down
		gene18248	Peroxidase 25-like	0.0680118	-1.02799	normal	0.00255442	-1.36843	down
		gene19688	Peroxidase 4-like	1.87573e-10	2.75038	up	0.0351466	1.23235	normal
		gene22289	Peroxidase 51-like	4.1799e-07	1.66576	up	0.832628	-0.12114	normal
		gene2518	Peroxidase 25-like	1.12925e-15	2.43623	up	0.000761995	2.33563	up
		gene25895	Peroxidase 42 (Precursor)	0.0127385	-1.68476	normal	0.000654777	-1.56555	down
		gene32070	Peroxidase	0.302726	1.30057	normal	0.000937859	2.23438	up
	CAT	gene11204	Catalase isozyme 1	0.245032	-0.516629	normal	3.99396e-17	3.07784	up
		gene28980	Catalase isozyme 1	6.68724e-05	-1.94284	down	0.113046	0.820286	normal
	ASA-GSH pathway	gene17829	Monodehydroascorbate reductase, cytoplasmic isoform 2	0.383067	-1.07452	normal	0.00821781	-2.02677	down
		gene23715	Monodehydroascorbate reductase, chloroplastic isoform X2	0.0605113	0.945108	normal	6.4e-05	1.08584	up
		gene4728	Monodehydroascorbate reductase	9.49e-09	1.73758	up	8.51e-05	2.82765	up
		gene26899	L-ascorbate peroxidase, cytosolic-like	0.00108328	-1.1186	down	0.805266	-0.09976	normal
		gene28789	Thylakoid lumenal 29 kDa protein, chloroplastic	0.0542679	-0.760489	normal	5.25547e-05	-1.11506	down
		gene10721	Glutathione S-transferase T1-like	0.245333	0.509649	normal	8.26673e-06	1.19252	up
		gene1199	Glutathione S-transferase F8, chloroplastic-like	0.0166803	-1.30127	normal	0.000552727	1.51235	up
		gene28707	Glutathione transferase GST 23-like	0.00789193	2.05006	up	0.030033	1.76433	normal
		gene29004	Glutathione S-transferase F11	0.991192	-0.00324358	normal	0.000539986	0.95332	normal
		gene20895	Glutaredoxin-C1	0.000549694	1.73175	up	0.278558	0.712524	normal
		gene26490	Glutaredoxin-C1-like	7.58301e-05	4.01129	up	--	4.2	--
		gene5928	Glutaredoxin-C1-like	1.03896e-05	2.80818	up	0.0145677	2.05311	normal
		gene21324	Glutathione reductase, cytosolic	0.0291232	0.786849	normal	1.17908e-06	1.30056	up
	PrxR/Trx pathway	gene26014	Peroxiredoxin Q, chloroplastic	0.00033265	-1.28161	down	0.0482986	-0.612781	normal
		Asparagus_officinalis_newGene_11980	Thioredoxin reductase NTRC	0.310355	0.43227	normal	0.0145677	0.68549	normal
		Asparagus_officinalis_newGene_13174	Thioredoxin	0.196127	1.04519	normal	0.00826405	1.42963	up
		gene17654	Thioredoxin-like 3-1, chloroplastic	0.979602	0.0278515	normal	6.19506e-10	-1.54268	down
		gene20048	Thioredoxin-like 1-2, chloroplastic	0.63039	-0.280417	normal	4.73248e-10	1.72193	up
		gene22746	Thioredoxin-like protein CDSP32, chloroplastic (Precursor)	4.55286e-05	-1.50382	down	0.00722413	-0.867266	normal
		gene2406	Thioredoxin-like 2, chloroplastic isoform X1	0.00667375	-0.885812	normal	2.76128e-06	-1.23898	down
		gene25964	Thioredoxin-like protein CXXS1	0.112472	-0.606514	normal	0.000367621	-1.00146	down
		gene2602	TPR repeat-containing thioredoxin TTL1-like	3.96545e-15	2.33932	up	0.466227	-0.402671	normal
		gene26623	TPR repeat-containing thioredoxin TTL4	0.649471	0.262008	normal	3.8828e-06	1.21293	up
		gene26699	TPR repeat-containing thioredoxin TTL1	0.238043	0.486401	normal	1.23286e-11	1.67888	up
		gene27320	Thioredoxin Y, chloroplastic-like	0.00500937	-0.908133	normal	2.19686e-06	-1.33136	down
		gene30046	Thioredoxin F, chloroplastic-like	3.95189e-05	-1.38548	down	0.81335	0.104669	normal
		gene30297	TPR repeat-containing thioredoxin TTL4	0.213051	-0.515513	normal	3.98924e-23	-2.67889	down
		gene4498	Thioredoxin	0.000201629	-1.46546	down	0.371159	0.390602	normal
		gene4629	Thioredoxin M3, chloroplastic-like	0.00170044	1.26954	up	7.04945e-05	1.39826	up
		gene8067	Thioredoxin-like 1-2, chloroplastic isoform X1	0.767972	0.263506	normal	1.42504e-05	-2.29798	down
		gene8413	Thioredoxin H1	9.65457e-07	1.51551	up	0.000177156	1.82615	up
		gene9367	Thioredoxin-like 2, chloroplastic isoform X1	0.888274	0.16542	normal	0.0204954	0.957989	normal
	SOD	gene18150	Superoxide dismutase	0.298453	-0.436698	normal	0.000165833	-1.00785	down
Genes related to carbon metabolism	Photosynthesis - antenna proteins	gene12425	Chlorophyll a-b binding protein Cab9	0.00163532	-1.85604	down	0.23454	-0.634833	normal
		gene15458	Chlorophyll a-b binding protein 8, chloroplastic	0.000102222	-2.19269	down	0.0183376	-1.13156	normal
		gene21418	Chlorophyll a-b binding protein 6, chloroplastic	1.45434e-06	-2.60008	down	0.00153337	-1.4435	down
		gene24554	Chlorophyll a-b binding protein 151, chloroplastic-like	8.14929e-12	-3.46549	down	0.152233	-0.716275	normal
		gene25182	Chlorophyll a-b binding protein 2	2.32524e-13	-4.14971	down	2.14376e-06	-2.20612	down
		gene25871	Chlorophyll a-b binding protein P4, chloroplastic	0.00848458	-6.52947	down	0.1524	-2.54394	normal
		gene26106	Photosystem I chlorophyll a/b-binding protein 6, chloroplastic	2.17927e-06	-1.56924	down	0.000155281	-1.08085	down
		gene3169	Chlorophyll a-b binding protein of LHCII type 1-like	0.000822125	-4.51508	down	0.0136217	-2.61632	normal
		gene4941	Chlorophyll a-b binding protein 7, chloroplastic-like	5.39046e-05	-2.29344	down	0.0826787	-0.883553	normal
		gene8719	Chlorophyll a-b binding protein 13, chloroplastic	8.7415e-12	-2.88806	down	0.0703271	-0.743492	normal
	Photosynthesis	Asparagus_officinalis_newGene_10195	ATP synthase gamma chain 1, chloroplastic-like	0.710458	0.344558	normal	0.00743929	-2.4534	down
		Asparagus_officinalis_newGene_3793	Photosystem II reaction center W protein, chloroplastic-like	0.00024483	-1.37923	down	0.224228	-0.439521	normal
		gene10199	Photosynthetic NDH subunit of lumenal location 3, chloroplastic-like	0.989243	-0.0168233	normal	0.0167354	1.66228	normal
		gene10327	Photosystem II core complex proteins psbY	0.00588357	-1.24893	down	0.957346	-0.0190897	normal
		gene15200	Photosystem I 11K family protein	0.000301733	-1.49725	down	0.176331	-0.52435	normal
		gene22836	Ferredoxin--NADP reductase, root isozyme, chloroplastic	9.8009e-05	1.23734	up	8.31522e-12	1.96813	up
		gene30416	Ferredoxin-3, chloroplastic	0.158692	0.572255	normal	2.67279e-07	1.34085	up
		gene30478	Photosynthetic NDH subunit of lumenal location 3, chloroplastic-like	0.260422	1.0752	normal	0.00826505	1.625	up
		gene30534	Photosystem II 22 kDa protein, chloroplastic	0.000966791	-1.53868	down	0.605236	0.282871	normal
		gene30571	Photosystem II reaction center PSB28 protein, chloroplastic	0.768828	-0.244175	normal	0.00339585	1.01956	up
		gene4505	Photosystem I reaction center subunit N, chloroplastic	4.05921e-07	-2.03795	down	0.396413	-0.360515	normal
		gene4677	Photosystem I subunit O	7.36428e-05	-1.7106	down	3.84227e-06	-1.60343	down
		gene485	Photosystem I 11K family protein	4.27939e-05	-1.61468	down	0.00759721	-0.916216	normal
		gene6960	Photosystem I reaction center subunit III, chloroplastic	6.14619e-05	-1.31753	down	0.0102854	-0.743857	normal
		gene7268	Oxygen-evolving enhancer protein 3-1	0.00012711	-1.5045	down	0.0341207	-0.73701	normal
		gene7928	Photosystem I reaction center subunit II, chloroplastic-like	0.00363889	-1.32929	down	0.0351083	-0.796789	normal
		gene9937	Photosystem I reaction center subunit IV, chloroplastic-like	0.000231286	-1.58162	down	0.0381891	-0.779456	normal
	Carbon fixation in photosynthetic organisms	gene10244	Glyceraldehyde-3-phosphate dehydrogenase 2, cytosolic	0.0010136	-1.17943	down	5.89751e-07	1.68767	up
		gene10317	Fructose-bisphosphate aldolase 1, cytoplasmic	0.0151838	0.890776	normal	7.0819e-07	1.39018	up
		gene10943	Transketolase, chloroplastic	0.00397582	0.945282	normal	5.27051e-12	1.79619	up
		gene19297	Fructose-1,6-bisphosphatase, chloroplastic	0.958886	-0.0415175	normal	7.02626e-05	1.33877	up
		gene2902	Fructose-bisphosphate aldolase 1, chloroplastic-like	0.000574964	1.07338	up	6.6732e-11	1.67292	up
		gene3304	Ribose-5-phosphate isomerase 2	0.745134	0.206973	normal	0.000421335	1.04481	up
		gene4621	Fructose-bisphosphate aldolase, chloroplastic	0.368506	-0.683949	normal	0.0195314	1.20425	normal
		gene4863	Cytosolic glyceroldehyde-3-phosphate dehydrogenase GAPC3	0.0799063	-0.641484	normal	0.312726	0.308031	normal
		gene7403	Phosphoglycerate kinase, cytosolic	0.984455	0.0109442	normal	3.41645e-07	1.49094	up
		Asparagus_officinalis_newGene_8617	Phosphoenolpyruvate carboxylase 2	0.446548	0.39831	normal	0.00418582	1.12501	up
		gene15170	Phosphoenolpyruvate carboxylase 3 isoform 1	0.806723	0.172475	normal	1.18138e-05	1.40504	up
		gene17773	Phosphoenolpyruvate carboxylase 4	0.952639	-0.0557444	normal	0.000412821	-1.59781	down
		gene18493	NADP-dependent malic enzyme-like	0.0682935	0.654926	normal	3.25381e-07	1.28973	up
		gene20188	Pyruvate, phosphate dikinase 2-like	0.0342997	-0.803844	normal	2.06811e-07	1.64104	up
		gene31171	Malate dehydrogenase-like	0.869074	0.127891	normal	0.000104276	1.16761	up
		gene7445	Glutamate--glyoxylate aminotransferase 2	1	0.00797733	normal	0.0100661	1.13145	normal
		gene7762	Alanine aminotransferase 2	0.180986	-0.537673	normal	1.03348e-05	1.19706	up
		gene891	Malate dehydrogenase-like	0.66751	0.240141	normal	0.00023688	1.14642	up
		gene9660	Phosphoenolpyruvate carboxykinase [ATP]-like	9.9708e-10	1.84426	up	1.76966e-06	1.22528	up
	Starch and sucrose metabolism	Asparagus_officinalis_newGene_17835	Acid beta-fructofuranosidase	8.28828e-05	2.24384	up	1.36029e-08	5.53942	up
		Asparagus_officinalis_newGene_20775	Beta-fructofuranosidase, insoluble isoenzyme 2	6.33253e-17	2.88507	up	0.184595	-0.926846	normal
		gene1687	Beta-fructofuranosidase 1-like	9.98283e-05	1.23949	up	3.10348e-11	1.91316	up
		gene23660	Beta-fructofuranosidase 1-like	0.00661698	1.43357	up	0.0169398	5.77542	normal
		gene23663	Beta-fructofuranosidase 1-like	3.35046e-08	2.11192	up	2.09061e-10	5.99056	up
		gene23664	Beta-fructofuranosidase 1-like	0.233921	1.83045	normal	0.0113185	3.34412	normal
		gene4711	Beta-fructofuranosidase, insoluble isoenzyme 3	0.000664764	-1.13165	down	0.105157	-0.658493	normal
		gene27202	Beta-fructofuranosidase, insoluble isoenzyme 3	0.310696	0.675234	normal	1.20687e-05	-1.11154	down
		Asparagus_officinalis_newGene_7679	Beta-fructofuranosidase 1	0.156759	-0.627169	normal	1.96772e-11	-2.4233	down
		Asparagus_officinalis_newGene_7680	Beta-fructofuranosidase 1	0.729663	-0.302919	normal	7.51579e-07	-2.09995	down
		gene27197	Beta-fructofuranosidase, insoluble isoenzyme 4-like	0.275791	1.18795	normal	0.00176697	2.19591	up
		Asparagus_officinalis_newGene_17170	Beta-fructofuranosidase, insoluble isoenzyme 4-like	--	--	--	1.53485e-06	4.08281	up
		gene10974	Alpha,alpha-trehalose-phosphate synthase [UDP-forming] 5	0.889243	-0.103028	normal	2.17333e-05	1.14402	up
		gene3613	Alpha,alpha-trehalose-phosphate synthase [UDP-forming] 1-like	0.0871034	0.636062	normal	0.00427687	0.765722	normal
		gene28741	Trehalose-phosphate phosphatase F	--	--	--	0.000294596	2.72836	up
		gene16600	Alpha,alpha-trehalose-phosphate synthase [UDP-forming] 9	0.347795	-0.421464	normal	1.45206e-11	-1.69144	down
		gene18944	Alpha,alpha-trehalose-phosphate synthase [UDP-forming] 6-like	0.0618186	-0.997738	normal	2.81763e-07	-2.87249	down
		gene30756	Trehalose-phosphate phosphatase 6	0.0232008	-3.51711	normal	0.0092903	-3.38569	down
		gene6381	Trehalose-phosphate phosphatase 6	2.82604e-18	-2.43875	down	0.319471	-0.295068	normal
		gene7965	Alpha,alpha-trehalose-phosphate synthase [UDP-forming] 6-like	0.451847	-0.438127	normal	4.57214e-10	-2.57007	down
		gene11169	Sucrose-phosphate synthase 2	0.197896	0.662284	normal	0.000171419	1.26099	up
		gene4441	Sucrose-phosphate synthase 4	0.0455237	1.58729	normal	7.43729e-12	2.87433	up
		gene15466	Sucrose synthase 1	0.146718	0.918739	normal	0.00459055	1.32852	up
		gene20766	Sucrose synthase 4	0.674015	0.264414	normal	0.000267356	1.10885	up
		gene7747	Sucrose synthase 2-like	0.00267168	0.95764	normal	0.00694371	1.24145	up
		gene26007	Sucrose synthase 1	0.062628	-0.861943	normal	4.83378e-09	-1.92311	down
		gene9189	ADP-glucose synthase	0.494534	-0.347392	normal	5.0931e-05	1.15741	up
		gene3026	1,4-alpha-glucan-branching enzyme 3, chloroplastic/amyloplastic	0.944299	0.0576008	normal	1.27559e-21	-2.37456	down
		gene12243	Alpha-amylase 2	0.30577	0.497536	normal	2.76512e-06	1.31152	up
		gene27063	Alpha-glucan phosphorylase, H isozyme	0.294558	-0.53281	normal	1.11396e-05	-1.27144	down
		gene30703	Alpha-1,4 glucan phosphorylase L isozyme, chloroplastic/amyloplastic	0.300884	-0.465528	normal	6.5789e-14	-1.91282	down
		gene13397	Hexokinase-3-like	1.75041e-05	1.28849	up	0.476297	0.248847	normal
		gene20941	Hexokinase-3-like	2.17766e-14	2.47808	up	0.0474962	-1.1474	normal
		gene2178	Hexokinase-2	0.000196193	1.37385	up	0.0035688	1.07348	up
		gene309	Hexokinase-2	0.0433967	0.745345	normal	4.23757e-08	1.44579	up
		gene21730	UTP--glucose-1-phosphate uridylyltransferase	0.696506	0.252776	normal	1.25496e-07	1.64807	up
		gene24427	Endoglucanase 10-like	0.000567537	-1.19636	down	0.0073211	-0.78621	normal
		gene27423	Endoglucanase 10-like	0.387247	0.725402	normal	0.00889236	-1.7086	down
		gene17903	Beta-glucosidase 1	0.801489	0.360785	normal	0.166612	0.906398	normal
		gene9789	Beta-glucosidase 18-like	0.342906	1.18538	normal	0.05524	0.823051	normal
		gene9797	Beta-glucosidase 18 isoform X1	0.000196193	1.17438	up	1.10375e-12	1.8262	up
		gene6693	Lysosomal beta glucosidase-like	0.00606539	0.880597	normal	0.81306	0.135982	normal
		gene20238	Beta-glucosidase 10-like	5.86358e-05	1.93929	up	0.000165434	2.5133	up
		gene25086	Beta-glucosidase 6	0.400629	1.59151	normal	8.65827e-07	2.00289	up
		Asparagus_officinalis_newGene_19128	Beta-glucosidase 12-like	2.46954e-09	-1.77382	down	2.28644e-07	-1.34618	down
		Asparagus_officinalis_newGene_19130	Beta-glucosidase 12	1.30495e-08	-1.80911	down	5.22622e-07	-1.38149	down
		Asparagus_officinalis_newGene_3721	Beta-glucosidase 18 isoform X1	0.748518	0.44501	normal	0.00490562	-2.20536	down
		gene11755	Beta-glucosidase 4	0.420919	-0.527185	normal	0.00786578	-1.16957	down
		gene28032	Furostanol glycoside 26-O-beta-glucosidase-like	0.279483	-0.631534	normal	0.28057	-0.433568	normal
		gene29206	Beta-glucosidase 31-like	0.537045	-0.360856	normal	2.19468e-24	-3.42431	down
		gene29224	Beta-glucosidase 18-like	3.39037e-05	-1.6922	down	0.391039	-0.442083	normal
		gene30625	Beta-glucosidase 18 isoform X1	0.0114544	-0.889713	normal	0.000259667	-1.10702	down
		gene30990	Beta-glucosidase 12-like	0.407556	-0.864087	normal	0.000262282	-2.58506	down
		gene31946	Beta-glucosidase BoGH3B-like	0.00606272	-1.38069	down	5.64716e-07	-2.54403	down
		gene7939	Glucan endo-1,3-beta-glucosidase 3-like	2.47533e-09	2.31962	up	0.927658	-0.0572731	normal
		gene12115	Phosphoglucomutase, chloroplastic	0.778423	0.178705	normal	3.08254e-07	1.29279	up
		gene17730	Phosphoglucomutase, cytoplasmic 2-like	0.978136	0.0252211	normal	3.76941e-05	1.17597	up
		gene10040	Pectinesterase/pectinesterase inhibitor 12	0.54806	0.414207	normal	0.00227757	1.10538	up
		gene14589	Pectinesterase 53	0.203616	-1.19061	normal	0.0016586	-2.50861	down
		gene17471	Pectinesterase/pectinesterase inhibitor PPE8B	0.72627	-0.458182	normal	6.81196e-07	-2.14665	down
		gene6015	Pectinesterase/pectinesterase inhibitor 28	0.535785	0.737454	normal	0.00442463	-2.20611	down
		gene19479	UDP-glucuronic acid decarboxylase 6-like	0.00413016	1.2126	up	0.00111843	-1.02372	down
		gene19534	UDP-glucuronic acid decarboxylase 1-like	0.276627	-0.463606	normal	7.35004e-05	-1.0134	down
		gene26954	UDP-glucuronic acid decarboxylase 6	0.250975	-0.764189	normal	0.00980004	-1.12649	down
		gene3950	UDP-glucuronic acid decarboxylase 6-like	0.291284	-0.453742	normal	3.06285e-08	-1.51752	down
		Asparagus_officinalis_newGene_4202	UDP-glucose 6-dehydrogenase 4-like	0.000942723	1.20437	up	0.0234007	0.814839	normal
		gene28210	UDP-glucuronate 4-epimerase 6	0.133754	-0.955308	normal	4.06899e-05	-1.91737	down
		gene6297	Beta-xylosidase/alpha-L-arabinofuranosidase 2-like	0.872862	-0.192749	normal	8.3513e-05	-1.52975	down
		gene7255	Galacturonosyltransferase 12	0.196211	-1.38822	normal	0.0245518	-1.77733	normal
	Glycolysis / Gluconeogenesis	gene12115	Phosphoglucomutase, chloroplastic	0.778423	0.178705	normal	3.08254e-07	1.29279	up
		gene17730	Phosphoglucomutase, cytoplasmic 2-like	0.978136	0.0252211	normal	3.76941e-05	1.17597	up
		gene16043	ATP-dependent 6-phosphofructokinase 3-like	0.700228	0.212602	normal	2.48806e-11	1.78557	up
		gene2160	ATP-dependent 6-phosphofructokinase 3-like	0.0158485	0.819894	normal	2.96475e-30	3.70265	up
		gene22910	ATP-dependent 6-phosphofructokinase 5, chloroplastic-like	7.40497e-05	1.26985	up	4.47724e-15	1.99214	up
		gene19297	Fructose-1,6-bisphosphatase, chloroplastic	0.958886	-0.0415175	normal	7.02626e-05	1.33877	up
		gene9494	Pyrophosphate--fructose 6-phosphate 1-phosphotransferase subunit beta	0.625235	-0.286006	normal	0.000532671	-0.952348	normal
		gene10317	Fructose-bisphosphate aldolase 1, cytoplasmic	0.0151838	0.890776	normal	7.0819e-07	1.39018	up
		gene2902	Fructose-bisphosphate aldolase 1, chloroplastic-like	0.000574964	1.07338	up	6.6732e-11	1.67292	up
		gene4621	Fructose-bisphosphate aldolase, chloroplastic	0.368506	-0.683949	normal	0.0195314	1.20425	normal
		gene10244	Glyceraldehyde-3-phosphate dehydrogenase 2, cytosolic	0.0010136	-1.17943	down	5.89751e-07	1.68767	up
		gene4863	Cytosolic glyceroldehyde-3-phosphate dehydrogenase GAPC3	0.0799063	-0.641484	normal	0.312726	0.308031	normal
		gene7403	Phosphoglycerate kinase, cytosolic	0.984455	0.0109442	normal	3.41645e-07	1.49094	up
		gene6360	2,3-bisphosphoglycerate-dependent phosphoglycerate mutase-like	0.130238	1.45928	normal	2.96922e-07	1.56046	up
		gene26727	2,3-bisphosphoglycerate-independent phosphoglycerate mutase	0.000884011	-1.09949	down	0.884055	-0.0645228	normal
		gene5569	2,3-bisphosphoglycerate-independent phosphoglycerate mutase	0.686667	0.242999	normal	0.000408434	1.01267	up
		gene16588	Enolase 1, chloroplastic	0.172463	1.91206	normal	3.75266e-11	2.15524	up
		gene22189	Enolase-like	0.632137	0.311597	normal	1.14993e-05	1.43023	up
		gene1016	Pyruvate kinase, cytosolic isozyme	0.186742	-0.547014	normal	4.886e-08	1.54855	up
		gene20103	Pyruvate kinase, cytosolic isozyme	0.560406	0.309017	normal	8.74893e-09	1.47285	up
		gene29816	Pyruvate kinase, cytosolic isozyme	0.547619	0.302003	normal	6.01761e-09	1.46635	up
		gene342	Plastidial pyruvate kinase 2-like	0.656971	-0.318761	normal	7.46312e-07	-2.04487	down
		gene4758	Pyruvate kinase 1, cytosolic-like	0.517484	0.329264	normal	0.000167784	1.01833	up
		gene13397	Hexokinase-3-like	1.75041e-05	1.28849	up	0.476297	0.248847	normal
		gene20941	Hexokinase-3-like	2.17766e-14	2.47808	up	0.0474962	-1.1474	normal
		gene2178	Hexokinase-2	0.000196193	1.37385	up	0.0035688	1.07348	up
		gene309	Hexokinase-2	0.0433967	0.745345	normal	4.23757e-08	1.44579	up
		Asparagus_officinalis_newGene_515	Aldose 1-epimerase-like	0.00350297	-2.54688	down	0.967669	0.0517297	normal
		gene25751	Aldose 1-epimerase-like	0.00170044	-1.00035	down	7.76558e-09	-1.43942	down
		gene3746	Gucose-6-phosphate 1-epimerase	0.971058	-0.0151591	normal	0.00934219	0.770494	normal
		Asparagus_officinalis_newGene_14111	Pyruvate decarboxylase 1-like	0.0737498	2.98855	normal	6.35558e-08	2.94635	up
		Asparagus_officinalis_newGene_9725	Pyruvate decarboxylase 1	0.860736	0.152798	normal	0.00253436	0.981005	normal
		gene13911	Thiamine pyrophosphate dependent pyruvate decarboxylase family protein	0.0314757	0.851439	normal	1.02682e-11	1.69699	up
		gene10962	Pyruvate dehydrogenase E1 component subunit alpha-3, chloroplastic	0.354169	0.47034	normal	0.171382	0.687467	normal
		gene28471	Pyruvate dehydrogenase E1 component subunit beta-1, mitochondrial	0.865375	-0.109973	normal	6.15841e-06	1.20451	up
		gene6112	Dihydrolipoyl dehydrogenase, mitochondrial-like	0.787329	-0.169777	normal	7.34044e-05	1.1838	up
		gene13143	Aldehyde dehydrogenase family 3 member F1	0.00075506	-1.20666	down	0.836991	0.097858	normal
		gene17553	Aldehyde dehydrogenase family 7 member B4	0.0258866	0.810719	normal	7.87953e-05	1.07616	up
		gene9660	Phosphoenolpyruvate carboxykinase [ATP]-like	9.9708e-10	1.84426	up	1.76966e-06	1.22528	up
	TCA cycle	gene10962	Pyruvate dehydrogenase E1 component subunit alpha-3, chloroplastic	0.354169	0.47034	normal	0.171382	0.687467	normal
		gene28471	Pyruvate dehydrogenase E1 component subunit beta-1, mitochondrial	0.865375	-0.109973	normal	6.15841e-06	1.20451	up
		gene6112	Dihydrolipoyl dehydrogenase, mitochondrial-like	0.787329	-0.169777	normal	7.34044e-05	1.1838	up
		gene26949	Citrate synthase, mitochondrial	6.80665e-05	1.20419	up	1.14393e-16	2.04232	up
		gene30715	Citrate synthase, glyoxysomal	0.00158858	1.02643	up	0.0038172	0.775964	normal
		Asparagus_officinalis_newGene_20671	ATP-citrate synthase alpha chain protein 2	0.148633	1.22175	normal	0.021385	1.42615	normal
		Asparagus_officinalis_newGene_22674	Aconitate hydratase, cytoplasmic-like	0.868597	0.474135	normal	0.00235249	1.44519	up
		gene16219	Cytosolic isocitrate dehydrogenase [NADP]	0.0270673	1.44579	normal	5.88756e-20	2.30039	up
		gene2643	Cytosolic isocitrate dehydrogenase [NADP]	0.909272	0.281342	normal	0.00296681	1.92525	up
		gene29254	Dihydrolipoyllysine-residue succinyltransferase component of 2-oxoglutarate dehydrogenase complex 1, mitochondrial-like	0.00167816	0.997132	normal	0.000861313	1.17952	up
		gene23280	Succinyl-CoA ligase [ADP-forming] subunit alpha, mitochondrial	0.0140443	1.31039	normal	0.00615983	1.26022	up
		gene22510	Succinate dehydrogenase [ubiquinone] flavoprotein subunit, mitochondrial	0.212566	0.504073	normal	3.31597e-10	1.55467	up
		Asparagus_officinalis_newGene_7823	Fumarate hydratase 1, mitochondrial-like	0.90772	-0.0918965	normal	0.00834073	0.787593	normal
		gene31171	Malate dehydrogenase-like	0.869074	0.127891	normal	0.000104276	1.16761	up
		gene891	Malate dehydrogenase-like	0.66751	0.240141	normal	0.00023688	1.14642	up
		gene9660	Phosphoenolpyruvate carboxykinase [ATP]-like	9.9708e-10	1.84426	up	1.76966e-06	1.22528	up
	Galactose metabolism	Asparagus_officinalis_newGene_515	Aldose 1-epimerase-like	0.00350297	-2.54688	down	0.967669	0.0517297	normal
		gene25751	Aldose 1-epimerase-like	0.00170044	-1.00035	down	7.76558e-09	-1.43942	down
		gene21730	UTP--glucose-1-phosphate uridylyltransferase	0.696506	0.252776	normal	1.25496e-07	1.64807	up
		gene13158	Bifunctional UDP-glucose 4-epimerase and UDP-xylose 4-epimerase 1	0.00836637	-0.866821	normal	8.56012e-06	-1.12749	down
		gene25888	UDP-D-glucose/UDP-D-galactose 4-epimerase 1 isoform 1	0.00121027	-1.01137	down	0.00110579	-0.897499	normal
		gene12115	Phosphoglucomutase, chloroplastic	0.778423	0.178705	normal	3.08254e-07	1.29279	up
		gene17730	Phosphoglucomutase, cytoplasmic 2-like	0.978136	0.0252211	normal	3.76941e-05	1.17597	up
		gene14667	Galactinol synthase 4	0.193429	-0.95	normal	0.0314646	1.16413	normal
		gene20518	Galactinol synthase family protein	0.195997	-0.911596	normal	0.000388542	1.97855	up
		gene2711	Raffinose synthase	0.787004	-0.336382	normal	1.21207e-08	2.2926	up
		gene7366	Raffinose synthase	0.601624	-0.487876	normal	0.0128082	-1.56001	normal
		Asparagus_officinalis_newGene_17835	Acid beta-fructofuranosidase	8.28828e-05	2.24384	up	1.36029e-08	5.53942	up
		Asparagus_officinalis_newGene_20775	Beta-fructofuranosidase, insoluble isoenzyme 2	6.33253e-17	2.88507	up	0.184595	-0.926846	normal
		gene1687	Beta-fructofuranosidase 1-like	9.98283e-05	1.23949	up	3.10348e-11	1.91316	up
		gene23660	Beta-fructofuranosidase 1-like	0.00661698	1.43357	up	0.0169398	5.77542	normal
		gene23663	Beta-fructofuranosidase 1-like	3.35046e-08	2.11192	up	2.09061e-10	5.99056	up
		gene23664	Beta-fructofuranosidase 1-like	0.233921	1.83045	normal	0.0113185	3.34412	normal
		gene27202	Beta-fructofuranosidase, insoluble isoenzyme 3	0.310696	0.675234	normal	1.20687e-05	-1.11154	down
		gene4711	Beta-fructofuranosidase, insoluble isoenzyme 3	0.000664764	-1.13165	down	0.105157	-0.658493	normal
		Asparagus_officinalis_newGene_7679	Beta-fructofuranosidase	0.156759	-0.627169	normal	1.96772e-11	-2.4233	down
		Asparagus_officinalis_newGene_7680	Beta-fructofuranosidase 1	0.729663	-0.302919	normal	7.51579e-07	-2.09995	down
		gene13397	Hexokinase-3-like	1.75041e-05	1.28849	up	0.476297	0.248847	normal
		gene20941	Hexokinase-3-like	2.17766e-14	2.47808	up	0.0474962	-1.1474	normal
		gene2178	Hexokinase-2	0.000196193	1.37385	up	0.0035688	1.07348	up
		gene309	Hexokinase-2	0.0433967	0.745345	normal	4.23757e-08	1.44579	up
		gene27197	Beta-fructofuranosidase, insoluble isoenzyme 4-like	0.275791	1.18795	normal	0.00176697	2.19591	up
		Asparagus_officinalis_newGene_17170	Beta-fructofuranosidase, insoluble isoenzyme 4-like	--	--	--	1.53485e-06	4.08281	up
		gene16043	ATP-dependent 6-phosphofructokinase 3-like	0.700228	0.212602	normal	2.48806e-11	1.78557	up
		gene2160	ATP-dependent 6-phosphofructokinase 3-like	0.0158485	0.819894	normal	2.96475e-30	3.70265	up
		gene22910	ATP-dependent 6-phosphofructokinase 5, chloroplastic-like	7.40497e-05	1.26985	up	4.47724e-15	1.99214	up
