# Supplementary material for: Combined full-length transcriptomic and metabolomic analysis reveals the regulatory mechanisms of adaptation to salt stress in asparagus
Source: Front Plant Sci. 2022 Oct 27;13:1050840. doi: 10.3389/fpls.2022.1050840 (PMC9648818; doi:10.3389/fpls.2022.1050840)
Supplement: Supplementary file 1 [file DataSheet_1.zip › Supplementary Table 4.xlsx]

## Sheet: Sheet1
Supplementary Table 4. The identified differentially expressed TFs in jx1502 and gold crown under salt stress.
#ID	Family	Type	Regulated		Annotation
			Jx1502	Gold crown	COG_class	COG_class_annotation	GO_annotation	KEGG_annotation	KEGG_pathway_annotation	KOG_class	KOG_class_annotation	Pfam_annotation	Swiss-Prot_annotation	eggNOG_class	eggNOG_class_annotation	NR_annotation	GO_second_level_annotation
ONT.9481.5	MYB	TF	down	up	--	--	--	K09422|2.69671e-91|egu:105050171|K09422 myb proto-oncogene protein, plant | (RefSeq) SREBP; transcription factor MYB44-like	--	[K]	Transcription	Myb-like DNA-binding domain;; Myb-like DNA-binding domain	Transcription factor MYB44 OS=Arabidopsis thaliana OX=3702 GN=MYB44 PE=1 SV=1	K	Transcription	sucrose responsive element-binding protein [Elaeis guineensis]	--
ONT.9481.4	MYB	TF	down	normal	--	--	--	K09422|1.4402e-81|pvu:PHAVU_003G240200g|K09422 myb proto-oncogene protein, plant | (RefSeq) hypothetical protein	--	[K]	Transcription	Myb-like DNA-binding domain;; Myb-like DNA-binding domain	Transcription factor MYB73 OS=Arabidopsis thaliana OX=3702 GN=MYB73 PE=1 SV=1	K	Transcription	hypothetical protein PHAVU_003G240200g [Phaseolus vulgaris]	--
rna28690	MYB	TF	normal	down	--	--	--	K09422|1.76044e-86|egu:105044915|K09422 myb proto-oncogene protein, plant | (RefSeq) transcription factor MYB82-like	--	[K]	Transcription	Myb-like DNA-binding domain;; Myb-like DNA-binding domain	Transcription factor CSA OS=Oryza sativa subsp. japonica OX=39947 GN=CSA PE=2 SV=2	K	Transcription	transcription factor MYB56-like [Asparagus officinalis]	--
rna6852	MYB	TF	normal	down	--	--	--	K09422|1.44634e-91|pda:103719651|K09422 myb proto-oncogene protein, plant | (RefSeq) protein ODORANT1	--	[K]	Transcription	Myb-like DNA-binding domain;; Myb-like DNA-binding domain	Protein ODORANT1 OS=Petunia hybrida OX=4102 GN=ODO1 PE=2 SV=1	K	Transcription	protein ODORANT1-like [Asparagus officinalis]	--
ONT.13240.3	MYB-related	TF	up	--	--	--	Molecular Function: DNA binding (GO:0003677);;	K09422|1.34202e-95|pda:103711165|K09422 myb proto-oncogene protein, plant | (RefSeq) transcription factor MYB39	--	[K]	Transcription	Myb-like DNA-binding domain;; Myb-like DNA-binding domain	Transcription factor MYB102 OS=Arabidopsis thaliana OX=3702 GN=MYB102 PE=2 SV=1	K	Transcription	myb-related protein Zm38-like [Asparagus officinalis]	molecular function: binding (GO:0005488)
ONT.16436.2	MYB-related	TF	down	normal	--	--	--	--	--	[O]	Posttranslational modification, protein turnover, chaperones	Myb-like DNA-binding domain	Protein REVEILLE 3 OS=Arabidopsis thaliana OX=3702 GN=RVE3 PE=2 SV=1	K	Transcription	protein REVEILLE 3 isoform X4 [Asparagus officinalis]	--
ONT.9481.1	MYB-related	TF	down	normal	--	--	Molecular Function: DNA binding (GO:0003677);;	K09422|2.5261e-68|egu:105060999|K09422 myb proto-oncogene protein, plant | (RefSeq) transcription factor MYB44-like	--	[K]	Transcription	Myb-like DNA-binding domain;; Myb-like DNA-binding domain	Transcription factor MYB44 OS=Arabidopsis thaliana OX=3702 GN=MYB44 PE=1 SV=1	K	Transcription	PREDICTED: transcription factor MYB44-like [Elaeis guineensis]	molecular function: binding (GO:0005488)
ONT.13364.2	MYB-related	TF	down	--	--	--	Molecular Function: DNA binding (GO:0003677);;	K09422|8.63238e-50|egu:105034135|K09422 myb proto-oncogene protein, plant | (RefSeq) myb-related protein 308-like	--	[K]	Transcription	Myb-like DNA-binding domain	Transcription factor MYB102 OS=Arabidopsis thaliana OX=3702 GN=MYB102 PE=2 SV=1	K	Transcription	transcription factor MYB39-like [Asparagus officinalis]	molecular function: binding (GO:0005488)
ONT.11093.1	MYB-related	TF	normal	up	--	--	Molecular Function: RNA polymerase II transcription factor activity, sequence-specific DNA binding (GO:0000981);; Molecular Function: transcription factor activity, RNA polymerase II transcription factor recruiting (GO:0001135);; Cellular Component: nucleus (GO:0005634);; Biological Process: regulation of transcription from RNA polymerase II promoter (GO:0006357);; Biological Process: response to…	K09422|5.40774e-52|mus:103969313|K09422 myb proto-oncogene protein, plant | (RefSeq) transcription factor MYB59-like isoform X1	--	[K]	Transcription	Myb-like DNA-binding domain;; Myb-like DNA-binding domain	Transcription factor MYB59 OS=Arabidopsis thaliana OX=3702 GN=MYB59 PE=2 SV=2	K	Transcription	myb-related protein MYBAS2-like isoform X2 [Asparagus officinalis]	molecular function: nucleic acid binding transcription factor activity (GO:0001071);; biological process: biological regulation (GO:0065007);; molecular function: transcription factor activity, protein binding (GO:0000988);; cellular component: cell (GO:0005623);; cellular component: organelle (GO:0043226);; cellular component: cell part (GO:0044464);; biological process: response to stimulus (GO…
ONT.11093.10	MYB-related	TF	normal	up	--	--	Molecular Function: DNA binding (GO:0003677);;	K09422|2.57778e-43|pda:103696506|K09422 myb proto-oncogene protein, plant | (RefSeq) myb-related protein MYBAS2-like	--	[K]	Transcription	Myb-like DNA-binding domain	Transcription factor MYB59 OS=Arabidopsis thaliana OX=3702 GN=MYB59 PE=2 SV=2	K	Transcription	transcription factor MYB59-like isoform X1 [Asparagus officinalis]	molecular function: binding (GO:0005488)
ONT.11093.5	MYB-related	TF	normal	up	--	--	--	K09422|1.60661e-28|vvi:100260318|K09422 myb proto-oncogene protein, plant | (RefSeq) transcription factor MYB59	--	[K]	Transcription	Myb-like DNA-binding domain	Myb-related protein MYBAS2 OS=Oryza sativa subsp. japonica OX=39947 GN=MYBAS2 PE=2 SV=1	K	Transcription	myb-related protein MYBAS2-like isoform X2 [Asparagus officinalis]	--
ONT.1229.2	MYB-related	TF	normal	up	--	--	Biological Process: transcription, DNA-templated (GO:0006351);;	--	--	--	--	Myb-like DNA-binding domain	Transcription factor KUA1 OS=Arabidopsis thaliana OX=3702 GN=KUA1 PE=1 SV=1	K	Transcription	transcription factor MYB1R1-like [Asparagus officinalis]	biological process: metabolic process (GO:0008152);; biological process: cellular process (GO:0009987)
ONT.15230.1	MYB-related	TF	normal	up	--	--	Molecular Function: DNA binding (GO:0003677);;	K09422|1.67437e-33|egu:105032833|K09422 myb proto-oncogene protein, plant | (RefSeq) myb-related protein MYBAS2-like	--	[K]	Transcription	Myb-like DNA-binding domain	Myb-related protein MYBAS2 OS=Oryza sativa subsp. japonica OX=39947 GN=MYBAS2 PE=2 SV=1	K	Transcription	myb-related protein MYBAS2-like isoform X1 [Asparagus officinalis]	molecular function: binding (GO:0005488)
ONT.4766.4	MYB-related	TF	normal	up	--	--	Molecular Function: DNA binding (GO:0003677);;	K09422|4.80919e-61|rcu:8263436|K09422 myb proto-oncogene protein, plant | (RefSeq) myb-related protein 306	--	[K]	Transcription	Myb-like DNA-binding domain;; Myb-like DNA-binding domain	Transcription factor MYB96 OS=Arabidopsis thaliana OX=3702 GN=MYB96 PE=2 SV=1	K	Transcription	transcription factor MYB30-like isoform X1 [Asparagus officinalis]	molecular function: binding (GO:0005488)
rna32671	MYB-related	TF	normal	up	--	--	--	K09422|8.02457e-78|nnu:104597103|K09422 myb proto-oncogene protein, plant | (RefSeq) myb-related protein A	--	[K]	Transcription	Myb-like DNA-binding domain	Transcription factor MYB124 OS=Arabidopsis thaliana OX=3702 GN=MYB124 PE=1 SV=1	K	Transcription	transcription factor MYB124-like isoform X5 [Asparagus officinalis]	--
ONT.2596.1	bHLH	TF	up	up	--	--	Molecular Function: binding (GO:0005488);;	--	--	--	--	Helix-loop-helix DNA-binding domain	Transcription factor FER-LIKE IRON DEFICIENCY-INDUCED TRANSCRIPTION FACTOR OS=Arabidopsis thaliana OX=3702 GN=FIT PE=1 SV=1	K	Transcription	transcription factor FER-LIKE IRON DEFICIENCY-INDUCED TRANSCRIPTION FACTOR-like [Asparagus officinalis]	molecular function: binding (GO:0005488)
ONT.2596.4	bHLH	TF	up	up	--	--	--	--	--	--	--	Helix-loop-helix DNA-binding domain	Transcription factor FER-LIKE IRON DEFICIENCY-INDUCED TRANSCRIPTION FACTOR OS=Arabidopsis thaliana OX=3702 GN=FIT PE=1 SV=1	K	Transcription	transcription factor FER-LIKE IRON DEFICIENCY-INDUCED TRANSCRIPTION FACTOR-like [Asparagus officinalis]	--
ONT.2596.10	bHLH	TF	up	normal	--	--	--	--	--	--	--	Helix-loop-helix DNA-binding domain	Transcription factor FER-LIKE IRON DEFICIENCY-INDUCED TRANSCRIPTION FACTOR OS=Arabidopsis thaliana OX=3702 GN=FIT PE=1 SV=1	K	Transcription	transcription factor FER-LIKE IRON DEFICIENCY-INDUCED TRANSCRIPTION FACTOR-like [Asparagus officinalis]	--
ONT.11892.3	bHLH	TF	down	normal	--	--	--	--	--	--	--	Helix-loop-helix DNA-binding domain	Protein IRON-RELATED TRANSCRIPTION FACTOR 2 OS=Oryza sativa subsp. indica OX=39946 GN=IRO2 PE=3 SV=1	K	Transcription	transcription factor bHLH100 [Asparagus officinalis]	--
ONT.11892.7	bHLH	TF	down	normal	--	--	--	--	--	--	--	Helix-loop-helix DNA-binding domain	Protein IRON-RELATED TRANSCRIPTION FACTOR 2 OS=Oryza sativa subsp. indica OX=39946 GN=IRO2 PE=3 SV=1	K	Transcription	transcription factor bHLH100 [Asparagus officinalis]	--
ONT.13602.1	bHLH	TF	down	normal	--	--	--	--	--	--	--	Helix-loop-helix DNA-binding domain	Putative transcription factor bHLH041 OS=Arabidopsis thaliana OX=3702 GN=BHLH41 PE=3 SV=1	S	Function unknown	uncharacterized protein A4U43_C08F4680 [Asparagus officinalis]	--
ONT.11891.3	bHLH	TF	down	down	--	--	--	--	--	--	--	Helix-loop-helix DNA-binding domain	Protein IRON-RELATED TRANSCRIPTION FACTOR 2 OS=Oryza sativa subsp. indica OX=39946 GN=IRO2 PE=3 SV=1	K	Transcription	uncharacterized protein A4U43_C04F9300 [Asparagus officinalis]	--
ONT.11891.4	bHLH	TF	down	down	--	--	Molecular Function: DNA binding (GO:0003677);; Molecular Function: protein dimerization activity (GO:0046983);;	--	--	--	--	Helix-loop-helix DNA-binding domain	Protein IRON-RELATED TRANSCRIPTION FACTOR 2 OS=Oryza sativa subsp. indica OX=39946 GN=IRO2 PE=3 SV=1	K	Transcription	uncharacterized protein A4U43_C04F9300 [Asparagus officinalis]	molecular function: binding (GO:0005488)
ONT.11231.1	bHLH	TF	normal	down	--	--	Molecular Function: DNA binding (GO:0003677);; Molecular Function: transcription factor activity, sequence-specific DNA binding (GO:0003700);; Cellular Component: nucleus (GO:0005634);; Biological Process: regulation of transcription, DNA-templated (GO:0006355);; Biological Process: guard mother cell differentiation (GO:0010444);; Molecular Function: amino acid binding (GO:0016597);; Molecular Fu…	--	--	--	--	Helix-loop-helix DNA-binding domain	Transcription factor ICE1 OS=Arabidopsis thaliana OX=3702 GN=SCRM PE=1 SV=1	--	--	uncharacterized protein A4U43_C07F5550 [Asparagus officinalis]	molecular function: binding (GO:0005488);; molecular function: nucleic acid binding transcription factor activity (GO:0001071);; biological process: biological regulation (GO:0065007);; cellular component: cell (GO:0005623);; cellular component: organelle (GO:0043226);; cellular component: cell part (GO:0044464);; biological process: cellular process (GO:0009987);; biological process: development…
rna3619	bHLH	TF	normal	down	--	--	--	--	--	--	--	Helix-loop-helix DNA-binding domain	Transcription factor bHLH30 OS=Arabidopsis thaliana OX=3702 GN=BHLH30 PE=1 SV=1	K	Transcription	transcription factor bHLH30-like isoform X2 [Asparagus officinalis]	--
rna16585	bHLH	TF	normal	up	--	--	Molecular Function: binding (GO:0005488);;	--	--	--	--	Helix-loop-helix DNA-binding domain	Transcription factor bHLH96 OS=Arabidopsis thaliana OX=3702 GN=BHLH96 PE=1 SV=1	K	Transcription	transcription factor bHLH96-like [Asparagus officinalis]	molecular function: binding (GO:0005488)
rna1218	bHLH	TF	--	up	--	--	--	--	--	--	--	Helix-loop-helix DNA-binding domain	Transcription factor PIF1 OS=Arabidopsis thaliana OX=3702 GN=PIF1 PE=1 SV=1	--	--	uncharacterized protein LOC109851243 [Asparagus officinalis]	--
ONT.3640.4	NAC	TF	up	up	--	--	Molecular Function: DNA binding (GO:0003677);; Cellular Component: nucleus (GO:0005634);; Biological Process: regulation of transcription, DNA-templated (GO:0006355);;	--	--	--	--	No apical meristem (NAM) protein	NAC domain-containing protein 100 OS=Arabidopsis thaliana OX=3702 GN=NAC100 PE=2 SV=1	S	Function unknown	protein CUP-SHAPED COTYLEDON 2-like isoform X3 [Asparagus officinalis]	molecular function: binding (GO:0005488);; cellular component: cell (GO:0005623);; cellular component: organelle (GO:0043226);; cellular component: cell part (GO:0044464);; biological process: biological regulation (GO:0065007)
ONT.4679.3	NAC	TF	up	normal	--	--	--	--	--	--	--	No apical meristem (NAM) protein	SUPPRESSOR OF GAMMA RESPONSE 1 OS=Arabidopsis thaliana OX=3702 GN=SOG1 PE=1 SV=1	S	Function unknown	uncharacterized protein LOC109833768 isoform X1 [Asparagus officinalis]	--
rna21708	NAC	TF	up	normal	[E]	Amino acid transport and metabolism	Molecular Function: serine-type carboxypeptidase activity (GO:0004185);; Biological Process: proteolysis (GO:0006508);;	K16296|2.36658e-121|mus:103997174|K16296 serine carboxypeptidase-like clade I [EC:3.4.16.-] | (RefSeq) serine carboxypeptidase 1	--	[OE]	Posttranslational modification, protein turnover, chaperones;; Amino acid transport and metabolism	Serine carboxypeptidase	Serine carboxypeptidase 1 OS=Oryza sativa subsp. japonica OX=39947 GN=CBP1 PE=2 SV=1	E	Amino acid transport and metabolism	serine carboxypeptidase 1-like isoform X2 [Asparagus officinalis]	molecular function: catalytic activity (GO:0003824);; biological process: metabolic process (GO:0008152)
rna7351	NAC	TF	up	--	--	--	--	--	--	--	--	No apical meristem (NAM) protein	Transcription factor JUNGBRUNNEN 1 OS=Arabidopsis thaliana OX=3702 GN=JUB1 PE=1 SV=1	S	Function unknown	NAC domain-containing protein 19-like [Asparagus officinalis]	--
ONT.14832.2	NAC	TF	normal	up	--	--	Molecular Function: DNA binding (GO:0003677);; Cellular Component: nucleus (GO:0005634);; Biological Process: regulation of transcription, DNA-templated (GO:0006355);;	--	--	--	--	No apical meristem (NAM) protein	NAC domain-containing protein 21/22 OS=Arabidopsis thaliana OX=3702 GN=NAC021 PE=1 SV=2	--	--	NAC domain-containing protein 21/22-like isoform X1 [Asparagus officinalis]	molecular function: binding (GO:0005488);; cellular component: cell (GO:0005623);; cellular component: organelle (GO:0043226);; cellular component: cell part (GO:0044464);; biological process: biological regulation (GO:0065007)
ONT.16113.2	NAC	TF	normal	up	--	--	Biological Process: transcription, DNA-templated (GO:0006351);;	--	--	--	--	No apical meristem (NAM) protein;; No apical meristem (NAM) protein	NAC domain-containing protein 83 OS=Arabidopsis thaliana OX=3702 GN=NAC083 PE=1 SV=1	K	Transcription	NAC domain-containing protein 83-like [Asparagus officinalis]	biological process: metabolic process (GO:0008152);; biological process: cellular process (GO:0009987)
ONT.17605.3	NAC	TF	normal	up	--	--	Biological Process: transcription, DNA-templated (GO:0006351);;	--	--	--	--	No apical meristem (NAM) protein	NAC domain-containing protein 82 OS=Arabidopsis thaliana OX=3702 GN=NAC082 PE=1 SV=1	S	Function unknown	protein ATAF2-like isoform X2 [Asparagus officinalis]	biological process: metabolic process (GO:0008152);; biological process: cellular process (GO:0009987)
ONT.3288.3	NAC	TF	normal	up	--	--	--	--	--	--	--	No apical meristem (NAM) protein	NAC domain-containing protein 68 OS=Oryza sativa subsp. japonica OX=39947 GN=NAC068 PE=2 SV=1	K	Transcription	uncharacterized protein A4U43_C02F17660 [Asparagus officinalis]	--
rna3548	NAC	TF	normal	up	--	--	Biological Process: transcription, DNA-templated (GO:0006351);; Biological Process: multicellular organism development (GO:0007275);; Biological Process: regulation of cellular process (GO:0050794);;	--	--	--	--	No apical meristem (NAM) protein	Protein SOMBRERO OS=Arabidopsis thaliana OX=3702 GN=SMB PE=1 SV=1	K	Transcription	NAC domain-containing protein 76-like [Asparagus officinalis]	biological process: metabolic process (GO:0008152);; biological process: cellular process (GO:0009987);; biological process: multicellular organismal process (GO:0032501);; biological process: developmental process (GO:0032502);; biological process: single-organism process (GO:0044699);; biological process: biological regulation (GO:0065007)
rna4392	NAC	TF	normal	up	--	--	Molecular Function: DNA binding (GO:0003677);; Cellular Component: nucleus (GO:0005634);; Biological Process: regulation of transcription, DNA-templated (GO:0006355);;	--	--	--	--	No apical meristem (NAM) protein	NAC domain-containing protein 100 OS=Arabidopsis thaliana OX=3702 GN=NAC100 PE=2 SV=1	S	Function unknown	NAC domain-containing protein 79-like [Asparagus officinalis]	molecular function: binding (GO:0005488);; cellular component: cell (GO:0005623);; cellular component: organelle (GO:0043226);; cellular component: cell part (GO:0044464);; biological process: biological regulation (GO:0065007)
ONT.6537.6	NAC	TF	normal	down	--	--	Biological Process: transcription, DNA-templated (GO:0006351);;	--	--	--	--	No apical meristem (NAM) protein	NAC domain-containing protein 83 OS=Arabidopsis thaliana OX=3702 GN=NAC083 PE=1 SV=1	K	Transcription	NAC domain-containing protein 83-like isoform X2 [Asparagus officinalis]	biological process: metabolic process (GO:0008152);; biological process: cellular process (GO:0009987)
ONT.2089.1	C3H	TF	up	up	--	--	Molecular Function: organic cyclic compound binding (GO:0097159);; Molecular Function: heterocyclic compound binding (GO:1901363);;	K12836|5.48752e-57|mus:103971024|K12836 splicing factor U2AF 35 kDa subunit | (RefSeq) splicing factor U2af small subunit B-like	Spliceosome (ko03040)	[A]	RNA processing and modification	Zinc finger C-x8-C-x5-C-x3-H type (and similar)	Splicing factor U2af small subunit B OS=Oryza sativa subsp. japonica OX=39947 GN=U2AF35B PE=2 SV=1	S	Function unknown	Splicing factor U2af 38 kDa subunit [Zostera marina]	molecular function: binding (GO:0005488)
rna29018	C3H	TF	normal	up	--	--	--	--	--	[R]	General function prediction only	Zinc finger C-x8-C-x5-C-x3-H type (and similar);; Torus domain	Zinc finger CCCH domain-containing protein 6 OS=Oryza sativa subsp. japonica OX=39947 GN=Os01g0258700 PE=2 SV=2	S	Function unknown	zinc finger CCCH domain-containing protein 6-like isoform X2 [Asparagus officinalis]	--
rna29019	C3H	TF	normal	up	--	--	--	--	--	[R]	General function prediction only	Zinc finger C-x8-C-x5-C-x3-H type (and similar);; Torus domain	Zinc finger CCCH domain-containing protein 6 OS=Oryza sativa subsp. japonica OX=39947 GN=Os01g0258700 PE=2 SV=2	S	Function unknown	zinc finger CCCH domain-containing protein 32-like isoform X1 [Asparagus officinalis]	--
ONT.2089.4	C3H	TF	up	normal	--	--	Molecular Function: binding (GO:0005488);;	K12836|8.59004e-42|egu:105049382|K12836 splicing factor U2AF 35 kDa subunit | (RefSeq) splicing factor U2af small subunit B-like	Spliceosome (ko03040)	[A]	RNA processing and modification	Zinc finger C-x8-C-x5-C-x3-H type (and similar)	Splicing factor U2af small subunit A OS=Arabidopsis thaliana OX=3702 GN=U2AF35A PE=1 SV=1	S	Function unknown	splicing factor U2af small subunit B-like [Asparagus officinalis]	molecular function: binding (GO:0005488)
ONT.9188.5	C3H	TF	up	normal	--	--	Molecular Function: RNA binding (GO:0003723);; Molecular Function: ATP binding (GO:0005524);; Cellular Component: nucleus (GO:0005634);; Cellular Component: integral component of membrane (GO:0016021);; Molecular Function: ATPase activity, coupled to transmembrane movement of substances (GO:0042626);; Molecular Function: metal ion binding (GO:0046872);; Biological Process: transmembrane transport…	--	--	[R]	General function prediction only	Zinc finger C-x8-C-x5-C-x3-H type (and similar)	Zinc finger CCCH domain-containing protein 37 OS=Arabidopsis thaliana OX=3702 GN=HUA1 PE=1 SV=1	S	Function unknown	zinc finger CCCH domain-containing protein 8 [Asparagus officinalis]	molecular function: binding (GO:0005488);; cellular component: cell (GO:0005623);; cellular component: organelle (GO:0043226);; cellular component: cell part (GO:0044464);; cellular component: membrane (GO:0016020);; cellular component: membrane part (GO:0044425);; molecular function: catalytic activity (GO:0003824);; molecular function: transporter activity (GO:0005215);; biological process: loc…
rna23245	C3H	TF	up	normal	--	--	Molecular Function: binding (GO:0005488);;	--	--	[R]	General function prediction only	Zinc finger C-x8-C-x5-C-x3-H type (and similar);; Torus domain;; RNA-binding, Nab2-type zinc finger	Zinc finger CCCH domain-containing protein 37 OS=Arabidopsis thaliana OX=3702 GN=HUA1 PE=1 SV=1	S	Function unknown	zinc finger CCCH domain-containing protein 8 [Asparagus officinalis]	molecular function: binding (GO:0005488)
ONT.10358.1	C3H	TF	normal	down	--	--	Molecular Function: metal ion binding (GO:0046872);;	--	--	[S]	Function unknown	Zinc-finger containing family;; RNA-binding, Nab2-type zinc finger	Zinc finger CCCH domain-containing protein 17 OS=Arabidopsis thaliana OX=3702 GN=At2g02160 PE=1 SV=1	S	Function unknown	uncharacterized protein A4U43_C06F8950 [Asparagus officinalis]	molecular function: binding (GO:0005488)
ONT.2546.2	C3H	TF	normal	down	--	--	--	--	--	[R]	General function prediction only	Zinc finger C-x8-C-x5-C-x3-H type (and similar);; Zinc finger C-x8-C-x5-C-x3-H type (and similar);; RNA-binding, Nab2-type zinc finger	Zinc finger CCCH domain-containing protein 12 OS=Oryza sativa subsp. japonica OX=39947 GN=Os01g0917400 PE=2 SV=2	S	Function unknown	zinc finger CCCH domain-containing protein ZFN-like [Asparagus officinalis]	--
ONT.2546.7	C3H	TF	normal	down	--	--	Molecular Function: metal ion binding (GO:0046872);;	--	--	[R]	General function prediction only	Zinc finger C-x8-C-x5-C-x3-H type (and similar);; RNA-binding, Nab2-type zinc finger;; Zinc finger C-x8-C-x5-C-x3-H type (and similar)	Zinc finger CCCH domain-containing protein ZFN-like OS=Pisum sativum OX=3888 PE=2 SV=1	S	Function unknown	zinc finger CCCH domain-containing protein ZFN-like [Asparagus officinalis]	molecular function: binding (GO:0005488)
ONT.12755.1	HSF	TF	up	up	--	--	Molecular Function: transcription factor activity, sequence-specific DNA binding (GO:0003700);; Cellular Component: nucleus (GO:0005634);; Biological Process: regulation of transcription, DNA-templated (GO:0006355);; Molecular Function: sequence-specific DNA binding (GO:0043565);;	K09419|2.51895e-111|pda:103724118|K09419 heat shock transcription factor, other eukaryote | (RefSeq) heat stress transcription factor A-2b-like	--	[K]	Transcription	HSF-type DNA-binding	Heat stress transcription factor A-2b OS=Oryza sativa subsp. japonica OX=39947 GN=HSFA2B PE=2 SV=1	K	Transcription	uncharacterized protein A4U43_C07F32620 [Asparagus officinalis]	molecular function: nucleic acid binding transcription factor activity (GO:0001071);; biological process: biological regulation (GO:0065007);; cellular component: cell (GO:0005623);; cellular component: organelle (GO:0043226);; cellular component: cell part (GO:0044464);; molecular function: binding (GO:0005488)
ONT.1429.1	HSF	TF	normal	up	--	--	Biological Process: response to hypoxia (GO:0001666);; Molecular Function: transcription factor activity, sequence-specific DNA binding (GO:0003700);; Cellular Component: nucleus (GO:0005634);; Biological Process: heat acclimation (GO:0010286);; Biological Process: cellular response to unfolded protein (GO:0034620);; Molecular Function: sequence-specific DNA binding (GO:0043565);; Molecular Funct…	K09419|3.3107e-33|pda:103702020|K09419 heat shock transcription factor, other eukaryote | (RefSeq) heat shock factor protein HSF30-like	--	[K]	Transcription	HSF-type DNA-binding	Heat shock factor protein HSF30 OS=Solanum peruvianum OX=4082 GN=HSF30 PE=2 SV=1	K	Transcription	heat shock factor protein HSF30-like [Asparagus officinalis]	biological process: response to stimulus (GO:0050896);; molecular function: nucleic acid binding transcription factor activity (GO:0001071);; biological process: biological regulation (GO:0065007);; cellular component: cell (GO:0005623);; cellular component: organelle (GO:0043226);; cellular component: cell part (GO:0044464);; biological process: cellular process (GO:0009987);; molecular function…
ONT.1429.2	HSF	TF	normal	up	--	--	--	K09419|8.72956e-33|egu:105040455|K09419 heat shock transcription factor, other eukaryote | (RefSeq) heat shock factor protein HSF30-like	--	[K]	Transcription	HSF-type DNA-binding	Heat shock factor protein HSF30 OS=Solanum peruvianum OX=4082 GN=HSF30 PE=2 SV=1	K	Transcription	heat shock factor protein HSF30-like [Asparagus officinalis]	--
ONT.16771.2	HSF	TF	normal	up	--	--	Molecular Function: transcription factor activity, sequence-specific DNA binding (GO:0003700);; Cellular Component: nucleus (GO:0005634);; Biological Process: regulation of transcription, DNA-templated (GO:0006355);; Molecular Function: sequence-specific DNA binding (GO:0043565);;	K09419|2.04046e-46|egu:105043426|K09419 heat shock transcription factor, other eukaryote | (RefSeq) heat stress transcription factor B-2c-like	--	[K]	Transcription	HSF-type DNA-binding	Heat stress transcription factor B-2b OS=Oryza sativa subsp. japonica OX=39947 GN=HSFB2B PE=2 SV=1	K	Transcription	LOW QUALITY PROTEIN: heat stress transcription factor B-2b-like [Asparagus officinalis]	molecular function: nucleic acid binding transcription factor activity (GO:0001071);; biological process: biological regulation (GO:0065007);; cellular component: cell (GO:0005623);; cellular component: organelle (GO:0043226);; cellular component: cell part (GO:0044464);; molecular function: binding (GO:0005488)
ONT.12755.4	HSF	TF	up	normal	--	--	--	K09419|1.29329e-52|pda:103724118|K09419 heat shock transcription factor, other eukaryote | (RefSeq) heat stress transcription factor A-2b-like	--	[K]	Transcription	HSF-type DNA-binding	Heat stress transcription factor A-2b OS=Oryza sativa subsp. japonica OX=39947 GN=HSFA2B PE=2 SV=1	K	Transcription	heat stress transcription factor A-2b-like [Asparagus officinalis]	--
ONT.12755.5	HSF	TF	up	normal	--	--	Molecular Function: transcription factor activity, sequence-specific DNA binding (GO:0003700);; Cellular Component: nucleus (GO:0005634);; Cellular Component: cytoplasm (GO:0005737);; Biological Process: regulation of transcription, DNA-templated (GO:0006355);; Molecular Function: sequence-specific DNA binding (GO:0043565);;	K09419|1.1355e-74|egu:105042195|K09419 heat shock transcription factor, other eukaryote | (RefSeq) heat stress transcription factor A-2c-like	--	[K]	Transcription	HSF-type DNA-binding	Heat stress transcription factor A-2b OS=Oryza sativa subsp. japonica OX=39947 GN=HSFA2B PE=2 SV=1	K	Transcription	PREDICTED: heat stress transcription factor A-2c-like [Elaeis guineensis]	molecular function: nucleic acid binding transcription factor activity (GO:0001071);; biological process: biological regulation (GO:0065007);; cellular component: cell (GO:0005623);; cellular component: organelle (GO:0043226);; cellular component: cell part (GO:0044464);; molecular function: binding (GO:0005488)
ONT.11956.1	HSF	TF	down	normal	--	--	--	K09419|2.05126e-71|egu:105045479|K09419 heat shock transcription factor, other eukaryote | (RefSeq) heat stress transcription factor B-4b-like	--	[K]	Transcription	HSF-type DNA-binding	Heat stress transcription factor B-4b OS=Oryza sativa subsp. japonica OX=39947 GN=HSFB4B PE=1 SV=1	K	Transcription	heat stress transcription factor B-4b-like [Asparagus officinalis]	--
rna36696	HSF	TF	normal	down	--	--	--	K09419|4.02357e-77|mus:103992209|K09419 heat shock transcription factor, other eukaryote | (RefSeq) heat stress transcription factor B-1-like	--	[K]	Transcription	HSF-type DNA-binding	Heat stress transcription factor B-1 OS=Oryza sativa subsp. japonica OX=39947 GN=HSFB1 PE=2 SV=1	K	Transcription	heat stress transcription factor B-1-like [Asparagus officinalis]	--
rna12104	AP2/ERF-ERF	TF	normal	up	--	--	Molecular Function: DNA binding (GO:0003677);; Molecular Function: transcription factor activity, sequence-specific DNA binding (GO:0003700);; Cellular Component: nucleus (GO:0005634);; Biological Process: regulation of transcription, DNA-templated (GO:0006355);;	--	--	--	--	AP2 domain	Ethylene-responsive transcription factor ERF012 OS=Arabidopsis thaliana OX=3702 GN=ERF012 PE=2 SV=1	K	Transcription	ethylene-responsive transcription factor ERF014-like [Asparagus officinalis]	molecular function: binding (GO:0005488);; molecular function: nucleic acid binding transcription factor activity (GO:0001071);; biological process: biological regulation (GO:0065007);; cellular component: cell (GO:0005623);; cellular component: organelle (GO:0043226);; cellular component: cell part (GO:0044464)
ONT.10004.2	AP2/ERF-ERF	TF	down	normal	--	--	--	K09286|3.08419e-77|egu:105041997|K09286 EREBP-like factor | (RefSeq) ethylene-responsive transcription factor 1	--	--	--	AP2 domain	Ethylene-responsive transcription factor RAP2-12 OS=Arabidopsis thaliana OX=3702 GN=RAP2-12 PE=1 SV=1	--	--	ethylene-responsive transcription factor RAP2-2-like [Asparagus officinalis]	--
ONT.10004.6	AP2/ERF-ERF	TF	down	normal	--	--	Molecular Function: DNA binding (GO:0003677);; Molecular Function: transcription factor activity, sequence-specific DNA binding (GO:0003700);; Cellular Component: nucleus (GO:0005634);; Biological Process: regulation of transcription, DNA-templated (GO:0006355);;	K09286|2.3755e-58|nnu:104600466|K09286 EREBP-like factor | (RefSeq) ethylene-responsive transcription factor RAP2-12	--	--	--	AP2 domain	Ethylene-responsive transcription factor RAP2-12 OS=Arabidopsis thaliana OX=3702 GN=RAP2-12 PE=1 SV=1	K	Transcription	ethylene-responsive transcription factor RAP2-2-like [Asparagus officinalis]	molecular function: binding (GO:0005488);; molecular function: nucleic acid binding transcription factor activity (GO:0001071);; biological process: biological regulation (GO:0065007);; cellular component: cell (GO:0005623);; cellular component: organelle (GO:0043226);; cellular component: cell part (GO:0044464)
ONT.13158.1	AP2/ERF-ERF	TF	down	normal	--	--	Molecular Function: DNA binding (GO:0003677);; Molecular Function: transcription factor activity, sequence-specific DNA binding (GO:0003700);; Cellular Component: nucleus (GO:0005634);; Biological Process: regulation of transcription, DNA-templated (GO:0006355);;	K09286|1.46561e-21|crb:CARUB_v10027246mg|K09286 EREBP-like factor | (RefSeq) hypothetical protein	--	--	--	AP2 domain	Ethylene-responsive transcription factor 9 OS=Arabidopsis thaliana OX=3702 GN=ERF9 PE=2 SV=1	K	Transcription	ethylene-responsive transcription factor 4-like [Phalaenopsis equestris]	molecular function: binding (GO:0005488);; molecular function: nucleic acid binding transcription factor activity (GO:0001071);; biological process: biological regulation (GO:0065007);; cellular component: cell (GO:0005623);; cellular component: organelle (GO:0043226);; cellular component: cell part (GO:0044464)
ONT.14294.1	AP2/ERF-ERF	TF	down	normal	--	--	Molecular Function: DNA binding (GO:0003677);; Molecular Function: transcription factor activity, sequence-specific DNA binding (GO:0003700);; Cellular Component: nucleus (GO:0005634);; Biological Process: regulation of transcription, DNA-templated (GO:0006355);;	K09286|1.35959e-26|egu:105047721|K09286 EREBP-like factor | (RefSeq) ethylene-responsive transcription factor ERF011-like	--	--	--	AP2 domain	Ethylene-responsive transcription factor RAP2-10 OS=Arabidopsis thaliana OX=3702 GN=RAP2-10 PE=2 SV=1	K	Transcription	Ethylene-responsive transcription factor ERF010 [Apostasia shenzhenica]	molecular function: binding (GO:0005488);; molecular function: nucleic acid binding transcription factor activity (GO:0001071);; biological process: biological regulation (GO:0065007);; cellular component: cell (GO:0005623);; cellular component: organelle (GO:0043226);; cellular component: cell part (GO:0044464)
rna9067	AP2/ERF-ERF	TF	normal	down	--	--	Molecular Function: DNA binding (GO:0003677);; Molecular Function: transcription factor activity, sequence-specific DNA binding (GO:0003700);; Cellular Component: nucleus (GO:0005634);; Biological Process: regulation of transcription, DNA-templated (GO:0006355);;	K09286|1.00265e-55|pda:103707892|K09286 EREBP-like factor | (RefSeq) ethylene-responsive transcription factor RAP2-13-like	--	--	--	AP2 domain	Ethylene-responsive transcription factor RAP2-4 OS=Arabidopsis thaliana OX=3702 GN=RAP2-4 PE=1 SV=1	K	Transcription	ethylene-responsive transcription factor RAP2-4-like [Asparagus officinalis]	molecular function: binding (GO:0005488);; molecular function: nucleic acid binding transcription factor activity (GO:0001071);; biological process: biological regulation (GO:0065007);; cellular component: cell (GO:0005623);; cellular component: organelle (GO:0043226);; cellular component: cell part (GO:0044464)
ONT.14294.2	AP2/ERF-ERF	TF	down	--	--	--	Biological Process: transcription, DNA-templated (GO:0006351);;	K09286|1.10307e-28|pda:103696620|K09286 EREBP-like factor | (RefSeq) ethylene-responsive transcription factor ERF011-like	--	--	--	AP2 domain	Ethylene-responsive transcription factor RAP2-10 OS=Arabidopsis thaliana OX=3702 GN=RAP2-10 PE=2 SV=1	K	Transcription	Ethylene-responsive transcription factor [Zostera marina]	biological process: metabolic process (GO:0008152);; biological process: cellular process (GO:0009987)
ONT.14717.9	GARP-G2-like	TF	normal	up	--	--	Molecular Function: DNA binding (GO:0003677);; Cellular Component: nucleus (GO:0005634);; Biological Process: regulation of transcription, DNA-templated (GO:0006355);;	--	--	--	--	--	Myb family transcription factor PHL5 OS=Arabidopsis thaliana OX=3702 GN=PHL5 PE=2 SV=1	S	Function unknown	protein PHOSPHATE STARVATION RESPONSE 1-like isoform X2 [Asparagus officinalis]	molecular function: binding (GO:0005488);; cellular component: cell (GO:0005623);; cellular component: organelle (GO:0043226);; cellular component: cell part (GO:0044464);; biological process: biological regulation (GO:0065007)
ONT.5253.1	GARP-G2-like	TF	normal	up	--	--	Biological Process: phosphorelay signal transduction system (GO:0000160);; Molecular Function: DNA binding (GO:0003677);; Molecular Function: transcription factor activity, sequence-specific DNA binding (GO:0003700);; Cellular Component: nucleus (GO:0005634);; Biological Process: regulation of transcription, DNA-templated (GO:0006355);;	K14491|2.35027e-56|egu:105042113|K14491 two-component response regulator ARR-B family | (RefSeq) two-component response regulator ORR21	Plant hormone signal transduction (ko04075)	[K]	Transcription	--	Two-component response regulator ORR21 OS=Oryza sativa subsp. indica OX=39946 GN=RR21 PE=3 SV=1	K	Transcription	uncharacterized protein A4U43_C08F28710 [Asparagus officinalis]	biological process: cellular process (GO:0009987);; biological process: signaling (GO:0023052);; biological process: single-organism process (GO:0044699);; biological process: response to stimulus (GO:0050896);; biological process: biological regulation (GO:0065007);; molecular function: binding (GO:0005488);; molecular function: nucleic acid binding transcription factor activity (GO:0001071);; c…
ONT.5253.6	GARP-G2-like	TF	normal	up	--	--	--	K14491|4.15667e-84|pda:103723735|K14491 two-component response regulator ARR-B family | (RefSeq) two-component response regulator ORR21-like	Plant hormone signal transduction (ko04075)	[K]	Transcription	--	Two-component response regulator ORR21 OS=Oryza sativa subsp. japonica OX=39947 GN=RR21 PE=2 SV=1	K	Transcription	LOW QUALITY PROTEIN: two-component response regulator ORR21-like [Asparagus officinalis]	--
rna24806	GARP-G2-like	TF	normal	up	--	--	Biological Process: transcription, DNA-templated (GO:0006351);; Biological Process: phloem or xylem histogenesis (GO:0010087);;	--	--	--	--	MYB-CC type transfactor, LHEQLE motif;; Myb-like DNA-binding domain	Myb family transcription factor APL OS=Arabidopsis thaliana OX=3702 GN=APL PE=1 SV=2	K	Transcription	myb family transcription factor APL isoform X2 [Asparagus officinalis]	biological process: metabolic process (GO:0008152);; biological process: cellular process (GO:0009987);; biological process: developmental process (GO:0032502)
rna36909	GARP-G2-like	TF	normal	up	--	--	--	--	--	--	--	MYB-CC type transfactor, LHEQLE motif;; Myb-like DNA-binding domain	Myb family transcription factor APL OS=Arabidopsis thaliana OX=3702 GN=APL PE=1 SV=2	K	Transcription	myb family transcription factor APL-like isoform X1 [Asparagus officinalis]	--
ONT.11952.1	GARP-G2-like	TF	normal	down	--	--	Molecular Function: DNA binding (GO:0003677);; Cellular Component: nucleus (GO:0005634);; Biological Process: regulation of transcription, DNA-templated (GO:0006355);;	--	--	--	--	--	Transcription factor MYBC1 OS=Arabidopsis thaliana OX=3702 GN=MYBC1 PE=1 SV=1	S	Function unknown	PREDICTED: transcription factor PCL1-like [Phoenix dactylifera]	molecular function: binding (GO:0005488);; cellular component: cell (GO:0005623);; cellular component: organelle (GO:0043226);; cellular component: cell part (GO:0044464);; biological process: biological regulation (GO:0065007)
ONT.11312.16	WRKY	TF	normal	up	--	--	--	K13424|1.78837e-31|egu:105044758|K13424 WRKY transcription factor 33 | (RefSeq) WRKY transcription factor WRKY24	Plant-pathogen interaction (ko04626)	--	--	WRKY DNA -binding domain	Probable WRKY transcription factor 33 OS=Arabidopsis thaliana OX=3702 GN=WRKY33 PE=1 SV=2	--	--	uncharacterized protein A4U43_C07F6860 [Asparagus officinalis]	--
ONT.11312.2	WRKY	TF	normal	up	--	--	--	K13424|4.7452e-151|egu:105044758|K13424 WRKY transcription factor 33 | (RefSeq) WRKY transcription factor WRKY24	Plant-pathogen interaction (ko04626)	--	--	WRKY DNA -binding domain	WRKY transcription factor WRKY24 OS=Oryza sativa subsp. indica OX=39946 GN=WRKY24 PE=2 SV=1	K	Transcription	WRKY transcription factor WRKY24 [Asparagus officinalis]	--
ONT.1361.2	WRKY	TF	normal	up	--	--	--	--	--	--	--	WRKY DNA -binding domain;; WRKY DNA -binding domain	Probable WRKY transcription factor 9 OS=Arabidopsis thaliana OX=3702 GN=WRKY9 PE=2 SV=1	K	Transcription	probable WRKY transcription factor 72 [Asparagus officinalis]	--
ONT.2176.5	WRKY	TF	normal	up	--	--	Molecular Function: transcription factor activity, sequence-specific DNA binding (GO:0003700);; Biological Process: regulation of transcription, DNA-templated (GO:0006355);; Molecular Function: sequence-specific DNA binding (GO:0043565);;	K18835|1.77912e-65|sita:101773177|K18835 WRKY transcription factor 2 | (RefSeq) probable WRKY transcription factor 34	Plant-pathogen interaction (ko04626)	--	--	WRKY DNA -binding domain	Probable WRKY transcription factor 2 OS=Arabidopsis thaliana OX=3702 GN=WRKY2 PE=1 SV=1	K	Transcription	probable WRKY transcription factor 2 isoform X2 [Asparagus officinalis]	molecular function: nucleic acid binding transcription factor activity (GO:0001071);; biological process: biological regulation (GO:0065007);; molecular function: binding (GO:0005488)
rna21737	HB-HD-ZIP	TF	--	up	--	--	Cellular Component: nucleus (GO:0005634);; Biological Process: regulation of transcription, DNA-templated (GO:0006355);; Molecular Function: lipid binding (GO:0008289);; Molecular Function: sequence-specific DNA binding (GO:0043565);;	K09338|0|pda:103706858|K09338 homeobox-leucine zipper protein | (RefSeq) homeobox-leucine zipper protein GLABRA 2	--	--	--	START domain;; Homeobox domain;; Homeobox KN domain	Homeobox-leucine zipper protein GLABRA 2 OS=Arabidopsis thaliana OX=3702 GN=GL2 PE=2 SV=3	K	Transcription	homeobox-leucine zipper protein GLABRA 2 isoform X1 [Asparagus officinalis]	cellular component: cell (GO:0005623);; cellular component: organelle (GO:0043226);; cellular component: cell part (GO:0044464);; biological process: biological regulation (GO:0065007);; molecular function: binding (GO:0005488)
rna21738	HB-HD-ZIP	TF	--	up	--	--	Cellular Component: nucleus (GO:0005634);; Biological Process: regulation of transcription, DNA-templated (GO:0006355);; Molecular Function: lipid binding (GO:0008289);; Molecular Function: sequence-specific DNA binding (GO:0043565);;	K09338|0|pda:103706858|K09338 homeobox-leucine zipper protein | (RefSeq) homeobox-leucine zipper protein GLABRA 2	--	--	--	START domain;; Homeobox domain;; Homeobox KN domain	Homeobox-leucine zipper protein GLABRA 2 OS=Arabidopsis thaliana OX=3702 GN=GL2 PE=2 SV=3	K	Transcription	homeobox-leucine zipper protein GLABRA 2 isoform X3 [Asparagus officinalis]	cellular component: cell (GO:0005623);; cellular component: organelle (GO:0043226);; cellular component: cell part (GO:0044464);; biological process: biological regulation (GO:0065007);; molecular function: binding (GO:0005488)
ONT.10813.2	HB-HD-ZIP	TF	up	down	--	--	Molecular Function: DNA binding (GO:0003677);; Cellular Component: nucleus (GO:0005634);; Molecular Function: lipid binding (GO:0008289);;	K09338|0|egu:105046708|K09338 homeobox-leucine zipper protein | (RefSeq) homeobox-leucine zipper protein HOX32	--	--	--	Homeobox domain;; START domain;; START domain;; MEKHLA domain;; MEKHLA domain	Homeobox-leucine zipper protein HOX32 OS=Oryza sativa subsp. japonica OX=39947 GN=HOX32 PE=2 SV=1	--	--	uncharacterized protein A4U43_C06F19190 [Asparagus officinalis]	molecular function: binding (GO:0005488);; cellular component: cell (GO:0005623);; cellular component: organelle (GO:0043226);; cellular component: cell part (GO:0044464)
rna32675	HB-HD-ZIP	TF	normal	down	--	--	Molecular Function: transcription factor activity, sequence-specific DNA binding (GO:0003700);; Cellular Component: nucleus (GO:0005634);; Biological Process: regulation of transcription, DNA-templated (GO:0006355);; Molecular Function: sequence-specific DNA binding (GO:0043565);;	K09338|3.29408e-159|pda:103712393|K09338 homeobox-leucine zipper protein | (RefSeq) homeobox-leucine zipper protein HOX21	--	[K]	Transcription	Homeobox associated leucine zipper;; Homeobox domain	Homeobox-leucine zipper protein HOX21 OS=Oryza sativa subsp. japonica OX=39947 GN=HOX21 PE=2 SV=1	K	Transcription	homeobox-leucine zipper protein HOX21-like [Asparagus officinalis]	molecular function: nucleic acid binding transcription factor activity (GO:0001071);; biological process: biological regulation (GO:0065007);; cellular component: cell (GO:0005623);; cellular component: organelle (GO:0043226);; cellular component: cell part (GO:0044464);; molecular function: binding (GO:0005488)
ONT.3030.7	MADS-M-type	TF	normal	up	--	--	Molecular Function: DNA binding (GO:0003677);; Cellular Component: nucleus (GO:0005634);; Biological Process: regulation of transcription, DNA-templated (GO:0006355);; Cellular Component: integral component of membrane (GO:0016021);; Molecular Function: 2-alkenal reductase [NAD(P)] activity (GO:0032440);; Molecular Function: protein dimerization activity (GO:0046983);; Biological Process: oxidati…	K09264|5.73511e-25|mus:103986540|K09264 MADS-box transcription factor, plant | (RefSeq) truncated transcription factor CAULIFLOWER A-like	--	[K]	Transcription	SRF-type transcription factor (DNA-binding and dimerisation domain)	Agamous-like MADS-box protein AGL8 homolog OS=Solanum lycopersicum OX=4081 GN=TDR4 PE=2 SV=1	K	Transcription	truncated transcription factor CAULIFLOWER A-like [Asparagus officinalis]	molecular function: binding (GO:0005488);; cellular component: cell (GO:0005623);; cellular component: organelle (GO:0043226);; cellular component: cell part (GO:0044464);; biological process: biological regulation (GO:0065007);; cellular component: membrane (GO:0016020);; cellular component: membrane part (GO:0044425);; molecular function: catalytic activity (GO:0003824);; biological process: me…
ONT.7164.6	MADS-M-type	TF	normal	up	--	--	Molecular Function: DNA binding (GO:0003677);; Molecular Function: transcription factor activity, sequence-specific DNA binding (GO:0003700);; Cellular Component: nucleus (GO:0005634);; Biological Process: regulation of transcription, DNA-templated (GO:0006355);; Molecular Function: protein dimerization activity (GO:0046983);;	--	--	[K]	Transcription	SRF-type transcription factor (DNA-binding and dimerisation domain)	Agamous-like MADS-box protein AGL8 homolog OS=Solanum commersonii OX=4109 GN=SCM1 PE=2 SV=1	K	Transcription	agamous-like MADS-box protein AGL12 isoform X1 [Momordica charantia]	molecular function: binding (GO:0005488);; molecular function: nucleic acid binding transcription factor activity (GO:0001071);; biological process: biological regulation (GO:0065007);; cellular component: cell (GO:0005623);; cellular component: organelle (GO:0043226);; cellular component: cell part (GO:0044464)
ONT.3030.4	MADS-M-type	TF	down	normal	--	--	Molecular Function: DNA binding (GO:0003677);; Molecular Function: transcription factor activity, sequence-specific DNA binding (GO:0003700);; Cellular Component: nucleus (GO:0005634);; Biological Process: regulation of transcription, DNA-templated (GO:0006355);; Molecular Function: protein dimerization activity (GO:0046983);;	--	--	[K]	Transcription	SRF-type transcription factor (DNA-binding and dimerisation domain)	Agamous-like MADS-box protein AGL8 homolog OS=Solanum lycopersicum OX=4081 GN=TDR4 PE=2 SV=1	K	Transcription	uncharacterized protein A4U43_C02F11020 [Asparagus officinalis]	molecular function: binding (GO:0005488);; molecular function: nucleic acid binding transcription factor activity (GO:0001071);; biological process: biological regulation (GO:0065007);; cellular component: cell (GO:0005623);; cellular component: organelle (GO:0043226);; cellular component: cell part (GO:0044464)
rna15818	MADS-M-type	TF	up	--	--	--	--	--	--	[K]	Transcription	SRF-type transcription factor (DNA-binding and dimerisation domain)	Agamous-like MADS-box protein AGL61 OS=Arabidopsis thaliana OX=3702 GN=AGL61 PE=1 SV=1	K	Transcription	MADS-box transcription factor 23-like [Asparagus officinalis]	--
ONT.3650.3	AP2/ERF-AP2	TF	normal	up	--	--	Biological Process: transcription, DNA-templated (GO:0006351);;	--	--	--	--	AP2 domain	AP2-like ethylene-responsive transcription factor AIL1 OS=Arabidopsis thaliana OX=3702 GN=AIL1 PE=2 SV=1	K	Transcription	uncharacterized protein A4U43_C03F780 [Asparagus officinalis]	biological process: metabolic process (GO:0008152);; biological process: cellular process (GO:0009987)
ONT.9290.1	B3	TF	normal	down	--	--	Molecular Function: DNA binding (GO:0003677);; Cellular Component: nucleus (GO:0005634);; Biological Process: regulation of transcription, DNA-templated (GO:0006355);; Biological Process: auxin-activated signaling pathway (GO:0009734);;	K14486|1.35268e-109|egu:105047258|K14486 auxin response factor | (RefSeq) auxin response factor 15-like	Plant hormone signal transduction (ko04075)	--	--	B3 DNA binding domain	Auxin response factor 15 OS=Oryza sativa subsp. japonica OX=39947 GN=ARF15 PE=2 SV=1	K	Transcription	auxin response factor 15-like isoform X1 [Asparagus officinalis]	molecular function: binding (GO:0005488);; cellular component: cell (GO:0005623);; cellular component: organelle (GO:0043226);; cellular component: cell part (GO:0044464);; biological process: biological regulation (GO:0065007);; biological process: cellular process (GO:0009987);; biological process: signaling (GO:0023052);; biological process: single-organism process (GO:0044699);; biological pr…
rna10810	B3	TF	normal	down	[J]	Translation, ribosomal structure and biogenesis	Molecular Function: RNA binding (GO:0003723);; Molecular Function: structural constituent of ribosome (GO:0003735);; Cellular Component: nucleus (GO:0005634);; Biological Process: translation (GO:0006412);; Cellular Component: chloroplast thylakoid membrane (GO:0009535);; Cellular Component: chloroplast stroma (GO:0009570);; Cellular Component: small ribosomal subunit (GO:0015935);;	K02988|8.46492e-73|pda:103719141|K02988 small subunit ribosomal protein S5 | (RefSeq) 30S ribosomal protein S5, chloroplastic	Ribosome (ko03010)	[J]	Translation, ribosomal structure and biogenesis	Ribosomal protein S5, N-terminal domain;; Ribosomal protein S5, C-terminal domain;; B3 DNA binding domain	30S ribosomal protein S5, chloroplastic OS=Arabidopsis thaliana OX=3702 GN=rps5 PE=2 SV=1	J	Translation, ribosomal structure and biogenesis	uncharacterized protein LOC109834808 [Asparagus officinalis]	molecular function: binding (GO:0005488);; molecular function: structural molecule activity (GO:0005198);; cellular component: cell (GO:0005623);; cellular component: organelle (GO:0043226);; cellular component: cell part (GO:0044464);; biological process: metabolic process (GO:0008152);; biological process: cellular process (GO:0009987);; cellular component: membrane (GO:0016020);; cellular comp…
rna26518	B3	TF	up	--	--	--	--	--	--	--	--	B3 DNA binding domain	B3 domain-containing protein Os05g0481400 OS=Oryza sativa subsp. japonica OX=39947 GN=Os05g0481400 PE=2 SV=1	K	Transcription	uncharacterized protein LOC109844895 [Asparagus officinalis]	--
ONT.12880.1	B3-ARF	TF	up	down	--	--	Molecular Function: DNA binding (GO:0003677);; Cellular Component: nucleus (GO:0005634);; Biological Process: regulation of transcription, DNA-templated (GO:0006355);; Biological Process: auxin-activated signaling pathway (GO:0009734);; Biological Process: flower development (GO:0009908);;	--	--	--	--	B3 DNA binding domain;; Auxin response factor	Auxin response factor 6 OS=Arabidopsis thaliana OX=3702 GN=ARF6 PE=1 SV=2	K	Transcription	auxin response factor 17 isoform X1 [Asparagus officinalis]	molecular function: binding (GO:0005488);; cellular component: cell (GO:0005623);; cellular component: organelle (GO:0043226);; cellular component: cell part (GO:0044464);; biological process: biological regulation (GO:0065007);; biological process: cellular process (GO:0009987);; biological process: signaling (GO:0023052);; biological process: single-organism process (GO:0044699);; biological pr…
rna16368	B3-ARF	TF	normal	down	--	--	--	--	--	--	--	Auxin response factor;; B3 DNA binding domain;; AUX/IAA family	Auxin response factor 2A OS=Solanum lycopersicum OX=4081 GN=ARF2A PE=1 SV=1	K	Transcription	auxin response factor 2-like isoform X1 [Asparagus officinalis]	--
ONT.14534.2	bZIP	TF	up	normal	--	--	--	K14432|3.03279e-64|mus:103989498|K14432 ABA responsive element binding factor | (RefSeq) bZIP transcription factor TRAB1 isoform X1	Plant hormone signal transduction (ko04075)	--	--	bZIP transcription factor;; Basic region leucine zipper	bZIP transcription factor TRAB1 OS=Oryza sativa subsp. japonica OX=39947 GN=TRAB1 PE=1 SV=1	K	Transcription	bZIP transcription factor TRAB1-like [Asparagus officinalis]	--
ONT.14534.7	bZIP	TF	up	normal	--	--	Molecular Function: transcription factor activity, sequence-specific DNA binding (GO:0003700);; Biological Process: regulation of transcription, DNA-templated (GO:0006355);; Molecular Function: sequence-specific DNA binding (GO:0043565);;	K14432|1.27451e-78|mus:103984034|K14432 ABA responsive element binding factor | (RefSeq) bZIP transcription factor TRAB1 isoform X1	Plant hormone signal transduction (ko04075)	--	--	bZIP transcription factor;; Basic region leucine zipper;; bZIP Maf transcription factor	bZIP transcription factor TRAB1 OS=Oryza sativa subsp. japonica OX=39947 GN=TRAB1 PE=1 SV=1	K	Transcription	Basic-leucine zipper domain [Macleaya cordata]	molecular function: nucleic acid binding transcription factor activity (GO:0001071);; biological process: biological regulation (GO:0065007);; molecular function: binding (GO:0005488)
ONT.12135.2	C2C2-GATA	TF	normal	down	--	--	--	--	--	[K]	Transcription	GATA zinc finger	GATA transcription factor 10 OS=Arabidopsis thaliana OX=3702 GN=GATA10 PE=1 SV=1	K	Transcription	uncharacterized protein A4U43_C07F20470 [Asparagus officinalis]	--
ONT.5275.2	C2H2	TF	normal	up	--	--	Molecular Function: DNA binding (GO:0003677);; Molecular Function: metal ion binding (GO:0046872);;	--	--	[R]	General function prediction only	C2H2-type zinc finger	Protein SUPPRESSOR OF FRI 4 OS=Arabidopsis thaliana OX=3702 GN=SUF4 PE=1 SV=1	S	Function unknown	protein SUPPRESSOR OF FRI 4 [Asparagus officinalis]	molecular function: binding (GO:0005488)
ONT.1413.1	C2H2	TF	normal	down	--	--	Molecular Function: nucleic acid binding (GO:0003676);; Molecular Function: metal ion binding (GO:0046872);;	--	--	[R]	General function prediction only	Zinc-finger double-stranded RNA-binding;; Zinc-finger of C2H2 type	Protein indeterminate-domain 2 OS=Arabidopsis thaliana OX=3702 GN=IDD2 PE=1 SV=1	S	Function unknown	protein indeterminate-domain 11-like [Asparagus officinalis]	molecular function: binding (GO:0005488)
rna29539	CAMTA	TF	normal	down	--	--	Molecular Function: DNA binding (GO:0003677);; Biological Process: transcription from RNA polymerase II promoter (GO:0006366);;	--	--	[S]	Function unknown	CG-1 domain;; Ankyrin repeats (3 copies);; Domain of unknown function (DUF4218);; IQ calmodulin-binding motif	Calmodulin-binding transcription activator CBT OS=Oryza sativa subsp. japonica OX=39947 GN=CBT PE=1 SV=1	K	Transcription	calmodulin-binding transcription activator 6-like [Asparagus officinalis]	molecular function: binding (GO:0005488);; biological process: metabolic process (GO:0008152);; biological process: cellular process (GO:0009987)
ONT.11913.4	CPP	TF	normal	down	[R]	General function prediction only	Molecular Function: transferase activity (GO:0016740);; Biological Process: primary metabolic process (GO:0044238);; Biological Process: cellular macromolecule metabolic process (GO:0044260);;	K11430|2.00271e-88|egu:105057349|K11430 histone-lysine N-methyltransferase EZH2 [EC:2.1.1.43] | (RefSeq) histone-lysine N-methyltransferase EZ3	--	[K]	Transcription	Tesmin/TSO1-like CXC domain, cysteine-rich domain	Histone-lysine N-methyltransferase EZ3 OS=Zea mays OX=4577 GN=EZ3 PE=2 SV=1	S	Function unknown	PREDICTED: histone-lysine N-methyltransferase EZ3 isoform X1 [Elaeis guineensis]	molecular function: catalytic activity (GO:0003824);; biological process: metabolic process (GO:0008152);; biological process: cellular process (GO:0009987)
rna21964	CPP	TF	--	down	[R]	General function prediction only	Molecular Function: histone-lysine N-methyltransferase activity (GO:0018024);; Cellular Component: PcG protein complex (GO:0031519);; Biological Process: histone lysine methylation (GO:0034968);;	K11430|1.97761e-145|rcu:8289469|K11430 histone-lysine N-methyltransferase EZH2 [EC:2.1.1.43] | (RefSeq) histone-lysine N-methyltransferase CLF	--	[K]	Transcription	SET domain;; Tesmin/TSO1-like CXC domain, cysteine-rich domain	Histone-lysine N-methyltransferase CLF OS=Arabidopsis thaliana OX=3702 GN=CLF PE=1 SV=2	S	Function unknown	histone-lysine N-methyltransferase CLF-like [Asparagus officinalis]	molecular function: catalytic activity (GO:0003824);; biological process: metabolic process (GO:0008152);; biological process: cellular process (GO:0009987);; biological process: cellular component organization or biogenesis (GO:0071840);; cellular component: cell (GO:0005623);; cellular component: macromolecular complex (GO:0032991);; cellular component: organelle (GO:0043226);; cellular compone…
ONT.1191.1	CSD	TF	normal	down	[K]	Transcription	Molecular Function: DNA binding (GO:0003677);; Biological Process: regulation of transcription, DNA-templated (GO:0006355);; Molecular Function: zinc ion binding (GO:0008270);;	--	--	[J]	Translation, ribosomal structure and biogenesis	'Cold-shock' DNA-binding domain;; Ribonuclease B OB domain	Glycine-rich protein 2 OS=Nicotiana sylvestris OX=4096 GN=GRP-2 PE=2 SV=1	K	Transcription	PREDICTED: glycine-rich protein 2-like [Musa acuminata subsp. malaccensis]	molecular function: binding (GO:0005488);; biological process: biological regulation (GO:0065007)
ONT.2158.3	DBB	TF	down	normal	--	--	Cellular Component: intracellular (GO:0005622);;	--	--	--	--	B-box zinc finger	B-box zinc finger protein 22 OS=Arabidopsis thaliana OX=3702 GN=BBX22 PE=1 SV=2	S	Function unknown	LOW QUALITY PROTEIN: B-box zinc finger protein 22-like [Asparagus officinalis]	cellular component: cell (GO:0005623);; cellular component: cell part (GO:0044464)
rna44163	FAR1	TF	--	up	--	--	--	--	--	--	--	MULE transposase domain;; FAR1 DNA-binding domain	Protein FAR1-RELATED SEQUENCE 5 OS=Arabidopsis thaliana OX=3702 GN=FRS5 PE=1 SV=1	S	Function unknown	protein FAR1-RELATED SEQUENCE 5-like [Asparagus officinalis]	--
rna45635	FAR1	TF	up	normal	--	--	--	--	--	--	--	MULE transposase domain;; FAR1 DNA-binding domain;; SWIM zinc finger	Protein FAR1-RELATED SEQUENCE 5 OS=Arabidopsis thaliana OX=3702 GN=FRS5 PE=1 SV=1	S	Function unknown	protein FAR1-RELATED SEQUENCE 5-like isoform X1 [Asparagus officinalis]	--
ONT.2356.1	GRAS	TF	up	down	--	--	Molecular Function: transcription factor activity, sequence-specific DNA binding (GO:0003700);; Cellular Component: nucleus (GO:0005634);; Biological Process: regulation of transcription, DNA-templated (GO:0006355);; Molecular Function: sequence-specific DNA binding (GO:0043565);;	--	--	--	--	GRAS domain family;; GRAS domain family	Scarecrow-like protein 34 OS=Arabidopsis thaliana OX=3702 GN=SCL34 PE=3 SV=1	K	Transcription	scarecrow-like protein 9 [Asparagus officinalis]	molecular function: nucleic acid binding transcription factor activity (GO:0001071);; biological process: biological regulation (GO:0065007);; cellular component: cell (GO:0005623);; cellular component: organelle (GO:0043226);; cellular component: cell part (GO:0044464);; molecular function: binding (GO:0005488)
rna29986	GRAS	TF	normal	down	--	--	Molecular Function: transcription factor activity, transcription factor binding (GO:0000989);; Cellular Component: nucleus (GO:0005634);; Biological Process: regulation of transcription, DNA-templated (GO:0006355);;	--	--	--	--	GRAS domain family	Scarecrow-like protein 3 OS=Arabidopsis thaliana OX=3702 GN=SCL3 PE=1 SV=1	K	Transcription	scarecrow-like protein 3 [Asparagus officinalis]	molecular function: transcription factor activity, protein binding (GO:0000988);; biological process: biological regulation (GO:0065007);; cellular component: cell (GO:0005623);; cellular component: organelle (GO:0043226);; cellular component: cell part (GO:0044464)
rna27704	HB-BELL	TF	up	normal	--	--	--	--	--	[K]	Transcription	Associated with HOX;; Homeobox KN domain;; Homeobox domain	BEL1-like homeodomain protein 9 OS=Arabidopsis thaliana OX=3702 GN=BLH9 PE=1 SV=1	E	Amino acid transport and metabolism	LOW QUALITY PROTEIN: BEL1-like homeodomain protein 9 [Asparagus officinalis]	--
rna35583	HB-BELL	TF	normal	down	--	--	Molecular Function: DNA binding (GO:0003677);; Cellular Component: nucleus (GO:0005634);; Biological Process: regulation of transcription, DNA-templated (GO:0006355);; Biological Process: leaf morphogenesis (GO:0009965);;	--	--	[K]	Transcription	Associated with HOX;; Homeobox KN domain;; Homeobox domain	BEL1-like homeodomain protein 4 OS=Arabidopsis thaliana OX=3702 GN=BLH4 PE=1 SV=2	K	Transcription	LOW QUALITY PROTEIN: BEL1-like homeodomain protein 4 [Asparagus officinalis]	molecular function: binding (GO:0005488);; cellular component: cell (GO:0005623);; cellular component: organelle (GO:0043226);; cellular component: cell part (GO:0044464);; biological process: biological regulation (GO:0065007);; biological process: developmental process (GO:0032502)
ONT.14068.2	LOB	TF	normal	up	--	--	--	--	--	--	--	Lateral organ boundaries (LOB) domain	LOB domain-containing protein 37 OS=Arabidopsis thaliana OX=3702 GN=LBD37 PE=2 SV=1	S	Function unknown	LOB domain-containing protein 37 [Dichanthelium oligosanthes]	--
rna2058	MADS-MIKC	TF	normal	up	--	--	Molecular Function: DNA binding (GO:0003677);; Molecular Function: transcription factor activity, sequence-specific DNA binding (GO:0003700);; Cellular Component: nucleus (GO:0005634);; Biological Process: regulation of transcription, DNA-templated (GO:0006355);; Molecular Function: protein dimerization activity (GO:0046983);;	K09264|5.61253e-142|egu:105048085|K09264 MADS-box transcription factor, plant | (RefSeq) AG2, mads12; floral homeotic protein AGAMOUS-like	--	[K]	Transcription	K-box region;; SRF-type transcription factor (DNA-binding and dimerisation domain)	MADS-box transcription factor 3 OS=Oryza sativa subsp. japonica OX=39947 GN=MADS3 PE=2 SV=1	K	Transcription	MADS-box transcription factor 3-like isoform X1 [Asparagus officinalis]	molecular function: binding (GO:0005488);; molecular function: nucleic acid binding transcription factor activity (GO:0001071);; biological process: biological regulation (GO:0065007);; cellular component: cell (GO:0005623);; cellular component: organelle (GO:0043226);; cellular component: cell part (GO:0044464)
ONT.10781.3	NF-YA	TF	normal	up	--	--	--	K08064|2.51784e-16|egu:105033074|K08064 nuclear transcription factor Y, alpha | (RefSeq) nuclear transcription factor Y subunit A-10-like	--	--	--	CCAAT-binding transcription factor (CBF-B/NF-YA) subunit B	--	K	Transcription	nuclear transcription factor Y subunit A-10-like [Asparagus officinalis]	--
ONT.9182.10	NF-YB	TF	--	down	--	--	Cellular Component: nucleus (GO:0005634);; Biological Process: regulation of transcription, DNA-templated (GO:0006355);; Molecular Function: sequence-specific DNA binding (GO:0043565);; Molecular Function: protein heterodimerization activity (GO:0046982);;	K08065|1.61693e-56|egu:105039017|K08065 nuclear transcription Y subunit beta | (RefSeq) nuclear transcription factor Y subunit B-4	--	[K]	Transcription	Histone-like transcription factor (CBF/NF-Y) and archaeal histone	Nuclear transcription factor Y subunit B-4 OS=Oryza sativa subsp. japonica OX=39947 GN=NFYB4 PE=2 SV=2	B	Chromatin structure and dynamics	nuclear transcription factor Y subunit B-4-like [Asparagus officinalis]	cellular component: cell (GO:0005623);; cellular component: organelle (GO:0043226);; cellular component: cell part (GO:0044464);; biological process: biological regulation (GO:0065007);; molecular function: binding (GO:0005488)
rna36879	NF-YC	TF	normal	up	--	--	--	K08066|2.50645e-46|vra:106770539|K08066 nuclear transcription factor Y, gamma | (RefSeq) nuclear transcription factor Y subunit C-3	--	[K]	Transcription	Histone-like transcription factor (CBF/NF-Y) and archaeal histone;; Core histone H2A/H2B/H3/H4	Nuclear transcription factor Y subunit C-4 OS=Oryza sativa subsp. japonica OX=39947 GN=NFYC4 PE=1 SV=1	K	Transcription	nuclear transcription factor Y subunit C-4-like isoform X2 [Asparagus officinalis]	--
rna34043	OFP	TF	normal	up	--	--	--	--	--	--	--	Transcriptional repressor, ovate	Transcription repressor OFP13 OS=Arabidopsis thaliana OX=3702 GN=OFP13 PE=1 SV=1	--	--	transcription repressor OFP13-like [Asparagus officinalis]	--
rna2373	PLATZ	TF	up	down	--	--	--	--	--	--	--	PLATZ transcription factor	--	S	Function unknown	uncharacterized protein LOC109824230 isoform X2 [Asparagus officinalis]	--
rna2372	PLATZ	TF	normal	down	--	--	--	--	--	--	--	PLATZ transcription factor	--	S	Function unknown	uncharacterized protein LOC109824230 isoform X1 [Asparagus officinalis]	--
ONT.11202.11	S1Fa-like	TF	normal	down	--	--	--	--	--	--	--	DNA binding protein S1FA	DNA-binding protein S1FA2 OS=Oryza sativa subsp. japonica OX=39947 GN=S1FA2 PE=3 SV=2	S	Function unknown	uncharacterized protein A4U43_C07F5030 [Asparagus officinalis]	--
ONT.9399.1	SBP	TF	up	down	--	--	--	--	--	--	--	SBP domain	Squamosa promoter-binding-like protein 15 OS=Oryza sativa subsp. japonica OX=39947 GN=SPL15 PE=2 SV=1	S	Function unknown	hypothetical protein AQUCO_00700971v1 [Aquilegia coerulea]	--
ONT.12249.1	TCP	TF	normal	down	--	--	--	--	--	--	--	TCP family transcription factor	Transcription factor TCP7 OS=Arabidopsis thaliana OX=3702 GN=TCP7 PE=1 SV=1	K	Transcription	LOW QUALITY PROTEIN: uncharacterized protein LOC109847409 [Asparagus officinalis]	--
ONT.12249.2	TCP	TF	normal	down	--	--	--	--	--	--	--	TCP family transcription factor	Transcription factor TCP7 OS=Arabidopsis thaliana OX=3702 GN=TCP7 PE=1 SV=1	K	Transcription	PREDICTED: transcription factor TCP7 [Elaeis guineensis]	--
ONT.13726.2	Tify	TF	normal	up	--	--	--	--	--	--	--	tify domain	Protein TIFY 8 OS=Arabidopsis thaliana OX=3702 GN=TIFY8 PE=1 SV=1	S	Function unknown	protein TIFY 8 [Asparagus officinalis]	--
rna34477	Tify	TF	normal	up	--	--	--	--	--	--	--	tify domain	Protein TIFY 8 OS=Arabidopsis thaliana OX=3702 GN=TIFY8 PE=1 SV=1	S	Function unknown	protein TIFY 8 [Asparagus officinalis]	--
rna24497	Trihelix	TF	normal	up	--	--	--	--	--	--	--	Myb/SANT-like DNA-binding domain;; Myb-like DNA-binding domain	Trihelix transcription factor ASR3 OS=Arabidopsis thaliana OX=3702 GN=ASR3 PE=1 SV=1	S	Function unknown	trihelix transcription factor ASR3 [Asparagus officinalis]	--
rna33820	Trihelix	TF	up	down	--	--	--	--	--	[K]	Transcription	Myb/SANT-like DNA-binding domain	Trihelix transcription factor GT-2 OS=Arabidopsis thaliana OX=3702 GN=GT-2 PE=2 SV=1	K	Transcription	LOW QUALITY PROTEIN: uncharacterized protein LOC109819584 [Asparagus officinalis]	--
ONT.1028.7	TUB	TF	normal	up	--	--	Cellular Component: cilium (GO:0005929);; Molecular Function: phosphatidylinositol binding (GO:0035091);; Biological Process: protein localization to cilium (GO:0061512);;	--	--	[R]	General function prediction only	Tub family;; Tub family	Tubby-like F-box protein 7 OS=Arabidopsis thaliana OX=3702 GN=TULP7 PE=2 SV=1	S	Function unknown	tubby-like F-box protein 1 isoform X2 [Asparagus officinalis]	cellular component: cell (GO:0005623);; cellular component: organelle (GO:0043226);; cellular component: cell part (GO:0044464);; molecular function: binding (GO:0005488);; biological process: localization (GO:0051179)
ONT.11801.1	TUB	TF	up	down	--	--	--	--	--	[R]	General function prediction only	Tub family	Tubby-like F-box protein 6 OS=Oryza sativa subsp. japonica OX=39947 GN=TULP6 PE=2 SV=1	S	Function unknown	LOW QUALITY PROTEIN: tubby-like F-box protein 6 [Asparagus officinalis]	--
