# Supplementary material for: Combined full-length transcriptomic and metabolomic analysis reveals the regulatory mechanisms of adaptation to salt stress in asparagus
Source: Front Plant Sci. 2022 Oct 27;13:1050840. doi: 10.3389/fpls.2022.1050840 (PMC9648818; doi:10.3389/fpls.2022.1050840)
Supplement: Supplementary file 1 [file DataSheet_1.zip › Supplementary Table 5.xlsx]

## Sheet: All 12 libraries
Table S4. The distribution of five types of AS events in all 12 libraries and each treatment.
AS_event	Number	Percent (%)
Alternative 3' splice site A3SS	1213	25.74
Alternative 5' splice site A5SS	1184	25.13
Exon skipping ES	939	19.93
Intron retention IR	1275	27.06
Mutually exclusive exon MXE	101	2.14

## Sheet: Jx1502_control
Table S4. The distribution of five types of AS events in all 12 libraries and each treatment.
AS_event	Number	Percent (%)
Alternative 3' splice site A3SS	571	27.29
Alternative 5' splice site A5SS	447	21.37
Exon skipping ES	487	23.28
Intron retention IR	541	25.86
Mutually exclusive exon MXE	46	2.2

## Sheet: Jx1502_salt
Table S4. The distribution of five types of AS events in all 12 libraries and each treatment.
AS_event	Number	Percent (%)
Alternative 3' splice site A3SS	760	26.55
Alternative 5' splice site A5SS	617	21.56
Exon skipping ES	633	22.12
Intron retention IR	796	27.81
Mutually exclusive exon MXE	56	1.96

## Sheet: Gold crown_control
Table S4. The distribution of five types of AS events in all 12 libraries and each treatment.
AS_event	Number	Percent (%)
Alternative 3' splice site A3SS	530	26.54
Alternative 5' splice site A5SS	455	22.78
Exon skipping ES	491	24.59
Intron retention IR	481	24.09
Mutually exclusive exon MXE	40	2

## Sheet: Gold crown_salt
Supplementary Table 5. The distribution of five types of AS events in all 12 libraries and each treatment.
AS_event	Number	Percent (%)
Alternative 3' splice site A3SS	612	27.14
Alternative 5' splice site A5SS	472	20.93
Exon skipping ES	460	20.4
Intron retention IR	664	29.45
Mutually exclusive exon MXE	47	2.08
