# Supplementary material for: Combined full-length transcriptomic and metabolomic analysis reveals the regulatory mechanisms of adaptation to salt stress in asparagus
Source: Front Plant Sci. 2022 Oct 27;13:1050840. doi: 10.3389/fpls.2022.1050840 (PMC9648818; doi:10.3389/fpls.2022.1050840)
Supplement: Supplementary file 1 [file DataSheet_1.zip › Supplementary Table 6.xlsx]

## Sheet: Sheet1
Supplementary Table 6. The differentially accumulated metabolites of jx1502 and gold crown under salt stress.
Class	Index	Metabolites	Jx1502			Gold crown
			VIP	Log2FC	Regulated	VIP	Log2FC	Regulated
Sugar and polyols	mws4170	D-Glucose	1.2956	1.43046	up	1.51942	-1.72441	down
	mws0198	D-(+)-Glucose	1.29588	1.58544	up	1.53355	-1.5845	down
	mws1080	Galactinol	1.1678	1.07292	up	0.755811	-0.293576	normal
	mws1333	Melibiose	1.15881	1.01512	up	0.83327	-0.395899	normal
	pmb3081	Glucarate O-Phosphoric acid	1.05738	1.02472	up	0.639434	-0.959195	normal
	mws5040	Turanose	1.30936	2.21747	up	1.58151	2.09588	up
	Lmyn000239	D-Mannitol	1.16986	-0.413177	normal	1.55078	-1.60445	down
	mws0213	Ribitol	0.849823	0.342484	normal	1.51504	-1.64229	down
	mws0214	D-Sorbitol	1.20413	-0.70194	normal	1.54215	-1.06795	down
	mws1589	Panose	0.784022	0.458513	normal	1.41692	-1.64622	down
	pme0500	D-(+)-Melezitose	0.86306	0.543688	normal	1.44919	-1.5746	down
	pme2019	DL-Arabinose	1.11753	0.560421	normal	1.5539	-1.29025	down
	pme1261	Pantothenol	1.12468	-1.19736	down	0.467759	-0.400569	normal
Amino acids	mws0254	L-Histidine	1.11555	1.18185	up	0.544853	-0.2376	normal
	mws0001	L-Asparagine Anhydrous	1.24882	2.12339	up	1.28591	1.27357	up
	mws0230	L-(-)-Threonine	1.26028	2.53686	up	0.357259	0.471052	normal
	mws0260	L-(+)-Arginine	1.30131	1.38006	up	1.55263	0.968878	normal
	pme1210	L-Methionine	1.1749	1.21157	up	1.42959	0.726628	normal
	pmf0585	DL-Proline	1.22191	1.2813	up	1.12733	0.973281	normal
	mws0227	L-Leucine	0.595228	0.19285	normal	1.39162	1.22424	up
	mws0250	L-(-)-Tyrosine	0.682565	0.203963	normal	1.53973	1.17479	up
	pme0193	L-Glutamine	0.880062	0.816535	normal	1.41125	1.01975	up
Organic acids	mws0376	Fumaric acid	1.12517	1.10225	up	1.44559	-0.982271	normal
	mws0192	Succinic acid	1.12342	1.09875	up	1.27006	-0.531467	normal
	mws0281	Citric Acid	1.19421	1.12549	up	1.1192	-1.00782	down
	mws0345	Pipecolinic acid	1.28947	1.98094	up	0.229082	0.0385619	normal
	mws0671	L-Homoserine	1.20181	2.17637	up	0.958081	0.728222	normal
	pme3011	γ-Aminobutyric acid	1.2542	1.10454	up	0.113983	-0.00335513	normal
	mws2125	Phosphoenolpyruvic acid	1.28094	0.672791	normal	1.45691	-1.24024	down
	Lmzn002605	Sebacic acid	1.29121	-1.43149	down	0.462748	-0.278087	normal
	mws0159	Phenylpyruvic acid	1.12866	-1.59997	down	0.276964	-0.212902	normal
	mws0237	Anchoic Acid	1.29456	-1.35728	down	0.548641	-0.322928	normal
	mws0242	SubericAcid	1.23198	-1.31234	down	1.25413	-0.595361	normal
	mws0341	(S)-(-)-2-Hydroxyisocaproic acid	1.3133	-2.07461	down	0.336821	-0.197511	normal
	mws0473	2-Methylsuccinic acid	1.31764	-2.14833	down	0.801097	-0.584314	normal
	mws0474	Dodecanedioic aicd	1.26554	-1.56336	down	0.780253	-0.347115	normal
	mws0639	2,3-Dihydroxybenzoic Acid	1.26548	-1.60168	down	0.706061	-0.28661	normal
	mws0851	Sodium Valproate	1.29436	-1.08735	down	1.00432	0.369086	normal
