# Supplementary material for: Combined full-length transcriptomic and metabolomic analysis reveals the regulatory mechanisms of adaptation to salt stress in asparagus
Source: Front Plant Sci. 2022 Oct 27;13:1050840. doi: 10.3389/fpls.2022.1050840 (PMC9648818; doi:10.3389/fpls.2022.1050840)
Supplement: Supplementary file 1 [file DataSheet_1.zip › Supplementary Table 7.xlsx]

## Sheet: Sugar metabolism
Table S6. Description of differentially expressed genes, differentially accumulated metabolites, and the changed metabolic pathways associated with sugar and amino acid metabolism of asparagus in response to salt.
Pathway	Metabolites	Jx1502			Gold crown			Gene_id	EC	Jx1502			Gold crown			Description
		VIP	log2FC	Regulated	VIP	log2FC	Regulated			P value	log2FC	Regulated	P value	log2FC	Regulated
Starch and sucrose metabolism	D-Glucose	1.29588	1.58544	up	1.53355	-1.5845	down	ONT.7555	EC:3.2.1.26	0.0478272	1.09262	up	0.785298	-0.2379	normal	beta-fructofuranosidase 1
								gene4711	EC:3.2.1.26	0.00534021	1.30081	up	0.65248	-0.31946	normal	beta-fructofuranosidase, insoluble isoenzyme 3
								gene23660	EC:3.2.1.26	0.981995	-0.033874	normal	1.3726e-07	-1.77982	down	beta-fructofuranosidase 1-like
								gene23663	EC:3.2.1.26	0.846109	0.245693	normal	8.0786e-09	-2.84357	down	beta-fructofuranosidase 1-like
								gene23664	EC:3.2.1.26	0.635051	0.36464	normal	0.00144817	-1.53409	down	beta-fructofuranosidase 1-like
								gene15466	EC:2.4.1.13	0.00935038	1.24391	up	0.775805	0.361582	normal	sucrose synthase 1
								gene7747	EC:2.4.1.13	0.00190288	1.25774	up	0.855922	0.166096	normal	sucrose synthase 2-like
								gene24427	EC:3.2.1.4	0.818406	0.227064	normal	9.26066e-05	-1.46834	down	endoglucanase 10-like
								ONT.14279	EC:3.2.1.21	0.115328	1.22463	up	0.00177619	-1.99141	down	beta-glucosidase 12-like
								gene223	EC:3.2.1.21	2.0264e-05	2.15643	up	0.000110128	-1.38558	down	beta-glucosidase
								gene28032	EC:3.2.1.21	0.999139	-0.00110844	normal	0.000441002	-1.17616	down	furostanol glycoside 26-O-beta-glucosidase-like
								gene6693	EC:3.2.1.21	0.00465865	1.34285	up	5.07339e-05	1.59846	up	beta-glucosidase
								gene29224	EC:3.2.1.21	0.742298	-0.295471	normal	0.0246938	1.51164	up	beta-glucosidase 18-like
								gene30625	EC:3.2.1.21	0.774939	-0.272332	normal	0.0364678	1.35973	up	beta-glucosidase 18 isoform X1
								gene30986	EC:3.2.1.21	0.898636	0.13612	normal	0.0168622	1.29011	up	beta-glucosidase 12
								gene11981	EC:3.2.1.21	0.647103	0.325871	normal	0.013175	1.12633	up	beta-glucosidase 22-like
								gene19009	EC:3.2.1.1	0.257657	-0.98133	normal	0.0366578	-1.53969	down	alpha-amylase isozyme 3D-like
								gene11169	EC:2.4.1.14	0.0287492	1.07086	up	0.805668	-0.254537	normal	probable sucrose-phosphate synthase 2
								gene16749	EC:2.4.1.14	0.666282	0.331807	normal	1.55692e-05	-1.32124	down	probable sucrose-phosphate synthase 1
Galactose metabolism	Galactinol	1.1678	1.07292	up	0.755811	-0.293576	normal	gene15508	EC:2.4.1.82	0.000362843	1.65759	up	0.98435	0.0241628	normal	probable galactinol--sucrose galactosyltransferase 1
	Melibiose	1.15881	1.01512	up	0.83327	-0.395899	normal	gene7366	EC:2.4.1.82	0.0121657	1.18039	up	0.966424	-0.036601	normal	probable galactinol--sucrose galactosyltransferase 2
	D-Sorbitol	1.20413	-0.70194	normal	1.54215	-1.06795	down	gene2711	EC:2.4.1.82	0.556446	-0.315512	normal	0.0477851	-1.08797	down	galactinol--sucrose galactosyltransferase
								ONT.7555	EC:3.2.1.26	0.0478272	1.09262	up	0.785298	-0.2379	normal	beta-fructofuranosidase 1
								gene4711	EC:3.2.1.26	0.00534021	1.30081	up	0.65248	-0.31946	normal	beta-fructofuranosidase, insoluble isoenzyme 3
								gene23660	EC:3.2.1.26	0.981995	-0.033874	normal	1.3726e-07	-1.77982	down	beta-fructofuranosidase 1-like
								gene23663	EC:3.2.1.26	0.846109	0.245693	normal	8.0786e-09	-2.84357	down	beta-fructofuranosidase 1-like
								gene23664	EC:3.2.1.26	0.635051	0.36464	normal	0.00144817	-1.53409	down	beta-fructofuranosidase 1-like
								gene24716	EC:5.1.3.2	0.0588944	0.826373	normal	3.37572e-05	-1.37656	down	UDP-glucose 4-epimerase GEPI48
								gene20518	EC:2.4.1.123	0.960028	-0.0620477	normal	0.000348146	-1.51705	down	putative galactinol synthase family protein
								ONT.16867	EC:3.2.1.22	0.0521128	-1.05629	down	0.0499812	-1.75157	down	alpha-galactosidase
Fructose and mannose metabolism	D-Sorbitol	1.20413	-0.70194	normal	1.54215	-1.06795	down	gene2178	EC:2.7.1.1	0.129316	0.904066	normal	0.000132361	-1.57145	down	hexokinase-2
	D-Mannitol	1.16986	-0.413177	normal	1.55078	-1.60445	down	gene30115	EC:2.7.1.4	0.427503	-0.383474	normal	0.00073007	-1.01805	down	fructokinase-1-like
Glycolysis / Gluconeogenesis	D-Glucose	1.29588	1.58544	up	1.53355	-1.5845	down	gene2178	EC:2.7.1.1	0.129316	0.904066	normal	0.000132361	-1.57145	down	hexokinase-2
	Phosphoenol-pyruvate	1.28094	0.672791	normal	1.45691	-1.24024	down	gene12115	EC:5.4.2.2	0.949847	0.10831	normal	2.01494e-05	-2.30137	down	phosphoglucomutase, chloroplastic
								gene17730	EC:5.4.2.2	0.0580614	0.892368	normal	2.58556e-07	-1.37604	down	phosphoglucomutase
								gene2160	EC:2.7.1.11	0.0438732	1.00862	up	3.78291e-05	-1.36308	down	ATP-dependent 6-phosphofructokinase 3-like
								gene324	EC:2.7.1.11	0.443921	0.58418	normal	0.00362584	-1.17	down	ATP-dependent 6-phosphofructokinase 3-like
								gene15518	EC:2.7.1.11	0.615976	-0.454706	normal	0.0118174	-1.16757	down	ATP-dependent 6-phosphofructokinase 2-like
								gene19422	EC:5.3.1.1	0.782304	0.185689	normal	7.93872e-07	-1.68548	down	triosephosphate isomerase
								gene6360	EC:5.4.2.11	6.1809e-05	-1.33427	down	0.941688	0.0811946	normal	2,3-bisphosphoglycerate-dependent phosphoglycerate mutase-like
								gene22189	EC:4.2.1.11	0.0401334	1.15561	up	2.67485e-13	-1.89581	down	enolase-like
								gene16588	EC:4.2.1.11	0.0710901	0.92609	normal	1.59494e-06	-1.49544	down	enolase 1, chloroplastic
								gene342	EC:2.7.1.40	0.0116513	1.24944	up	0.0135511	-1.12365	down	plastidial pyruvate kinase 2-like
								ONT.11304	EC:4.1.1.1	0.0897723	1.27908	up	3.59876e-10	-3.27006	down	pyruvate decarboxylase 1
								ONT.9436	EC:1.2.4.1	0.0346407	1.53353	up	0.356632	0.875513	normal	pyruvate dehydrogenase E1 component subunit alpha, mitochondrial
								gene28606	EC:6.2.1.1	0.00599868	1.39015	up	0.0003396	-1.06175	down	acetyl-coenzyme A synthetase, chloroplastic/glyoxysomal-like
Citrate cycle (TCA cycle)	Citrate	1.19421	1.12549	up	1.1192	-1.00782	down	ONT.9436	EC:1.2.4.1	0.0346407	1.53353	up	0.356632	0.875513	normal	pyruvate dehydrogenase E1 component subunit alpha, mitochondrial
	Succinate	1.12342	1.09875	up	1.27006	-0.531467	normal	gene23199	EC:4.2.1.3	1.66921e-09	2.56786	up	0.418606	-0.537756	normal	putative aconitate hydratase, cytoplasmic
	Fumarate	1.12517	1.10225	up	1.44559	-0.982271	normal

## Sheet: Amino acid metabolism
Supplementary Table 7. Description of differentially expressed genes, differentially accumulated metabolites, and the changed metabolic pathways associated with sugar and amino acid metabolism of asparagus in response to salt.
Pathway	Metabolites	Jx1502			Gold crown			Gene_id	EC	Jx1502			Gold crown			Description
		VIP	log2FC	Regulated	VIP	log2FC	Regulated			P value	log2FC	Regulated	P value	log2FC	Regulated
Pentose phosphate pathway								ONT.671	EC:2.2.1.1	0.0173949	1.48844	up	0.83644	0.279443	normal	transketolase, chloroplastic-like
								gene22135	EC:2.2.1.1	0.211427	0.978422	normal	2.97048e-13	-2.54372	down	transketolase, chloroplastic-like
								gene28878	EC:2.2.1.1	0.287276	0.549151	normal	4.47406e-05	-1.23716	down	transketolase, chloroplastic-like
								gene11610	EC:2.7.6.1	0.842249	-0.200266	normal	4.6585e-05	-1.74029	down	ribose-phosphate pyrophosphokinase 1-like
Histidine metabolism	Histidine	1.11555	1.18185	up	0.544853	-0.2376	normal	gene27128	EC:4.3.2.10	0.0905819	1.05903	up	0.621658	0.356764	normal	imidazole glycerol phosphate synthase hisHF, chloroplastic
Phenylalanine, tyrosine and tryptophan biosynthesis	Tyrosine	0.682565	0.203963	normal	1.53973	1.17479	up	gene16857	EC:5.4.99.5	0.893118	-0.133006	normal	0.000275969	1.09904	up	chorismate mutase 2-like
								gene1629	EC:2.6.1.1	0.577431	0.271195	normal	0.000340645	1.03183	up	aspartate aminotransferase, mitochondrial-like
Tyrosine metabolism	Tyrosine	0.682565	0.203963	normal	1.53973	1.17479	up	gene25737	EC:1.13.11.27	0.998068	-0.00317715	normal	0.000260446	-1.65821	down	4-hydroxyphenylpyruvate dioxygenase
								gene16449	EC:3.7.1.2	0.289352	0.490355	normal	0.000440672	-1.23356	down	fumarylacetoacetase
Alanine, aspartate and glutamate metabolism	Glutamine	0.880062	0.816535	normal	1.41125	1.01975	up	gene1629	EC:2.6.1.1	0.577431	0.271195	normal	0.000340645	1.03183	up	aspartate aminotransferase, mitochondrial-like
	4-Aminobutanoate	1.2542	1.10454	up	0.113983	-0.00335513	normal	ONT.13159	EC:2.6.1.2	0.998571	0.0021922	normal	0.00326433	1.67201	up	glutamate--glyoxylate aminotransferase 2-like
	Asparagine	1.24882	2.12339	up	1.28591	1.27357	up	gene20144	EC:6.3.1.2	9.76503e-07	-1.22683	down	0.930741	-0.0839845	normal	glutamine synthetase leaf isozyme, chloroplastic-like
								gene1062	EC:6.3.1.2	0.912247	-0.134279	normal	0.0414186	1.12813	up	glutamine synthetase nodule isozyme-like
								gene17662	EC:4.1.1.15	9.58145e-05	1.32946	up	0.0319546	0.753556	normal	Glutamate decarboxylase 1
								gene2841	EC:1.4.3.16	0.0456911	-1.01998	down	0.913995	-0.118498	normal	L-aspartate oxidase, chloroplastic
								gene4071	EC:6.3.5.4	0.136016	3.0939	up	1.44152e-08	2.40903	up	asparagine synthetase
								ONT.12352	EC:4.3.2.2	0.138432	0.903941	normal	4.39898e-08	-2.05927	down	adenylosuccinate lyase
Arginine and proline metabolism	Proline	1.22191	1.2813	up	1.12733	0.973281	normal	gene1629	EC:2.6.1.1	0.577431	0.271195	normal	0.000340645	1.03183	up	aspartate aminotransferase, mitochondrial-like
	Arginine	1.30131	1.38006	up	1.55263	0.968878	normal	gene13628	EC:2.7.2.11 1.2.1.41	6.04199e-18	2.27013	up	0.587539	0.328921	normal	delta-1-pyrroline-5-carboxylate synthase-like
								gene19368	EC:2.7.2.11 1.2.1.41	0.0290122	1.26756	up	0.831423	0.194998	normal	delta-1-pyrroline-5-carboxylate synthase-like
								ONT.6173	EC:1.5.5.2	0.0473498	-1.22942	down	1.89834e-16	-2.78208	down	proline dehydrogenase 2, mitochondrial
								gene30307	EC:1.5.5.2	0.138432	0.0922427	normal	0.0381364	-1.61962	down	proline dehydrogenase 1, mitochondrial-like
Arginine biosynthesis	Arginine	1.30131	1.38006	up	1.55263	0.968878	normal	gene1629	EC:2.6.1.1	0.577431	0.271195	normal	0.000340645	1.03183	up	aspartate aminotransferase, mitochondrial-like
								ONT.13159	EC:2.6.1.2	0.998571	0.0021922	normal	0.00326433	1.67201	up	glutamate--glyoxylate aminotransferase 2-like
								gene11548	EC:3.5.1.16	0.00252391	1.48448	up	0.00252391	1.03919	up	acetylornithine deacetylase
Glycine, serine and threonine metabolism	Homoserine	1.20181	2.17637	up	0.958081	0.728222	normal	gene14520	EC:2.7.2.4 1.1.1.3	0.0232926	1.52968	up	0.0177853	-1.01003	down	bifunctional aspartokinase/homoserine dehydrogenase 1, chloroplastic-like
	Threonine	1.26028	2.53686	up	0.357259	0.471052	normal
Cysteine and methionine metabolism	Homoserine	1.20181	2.17637	up	0.958081	0.728222	normal	gene14520	EC:2.7.2.4 1.1.1.3	0.0232926	1.52968	up	0.0177853	-1.01003	down	bifunctional aspartokinase/homoserine dehydrogenase 1, chloroplastic-like
	Methionine	1.1749	1.21157	up	1.42959	0.726628	normal
Valine, leucine and isoleucine biosynthesis	Leucine	0.595228	0.19285	normal	1.39162	1.22424	up	gene21468	EC:4.2.1.9	0.0452461	-0.879514	normal	0.0168045	1.1671	up	dihydroxy-acid dehydratase, chloroplastic
